# Supplementary material for: Interpretable Machine Learning Framework for Nb─Si Based Alloy Design with Enhanced Fracture Toughness
Source: Adv Sci (Weinh). 2026 May 25:e75815. Online ahead of print. doi: 10.1002/advs.75815 (PMC13336009; doi:10.1002/advs.75815)
Supplement: Supplementary file 2 — Supporting File 2: advs75815‐sup‐0002‐Data1.xlsx. [file ADVS-9999-e75815-s001.xlsx]

## Sheet: data for model training
compositions	Nb	Si	Ti	Al	Cr	Hf	Zr	Mo	V	W	Ta	Sn	VEC	x	Δx	ΔHmix	ΔSmix	ΔG	Tm	ΔTm	ρ	r	am	Δa	δ	Ω	Λ	mean_Molar Magnetic Susceptibility	mean_Neutron Cross Section	mean_Neutron Mass Absorption	mean_Space Group Number	mean_Speed of Sound	mean_A1 atomic number	mean_A6 atomic weight	mean_C1 temperature melting	mean_C12 modulus Young	mean_C2 temperature boiling	mean_C3 enthalpy vaporization	mean_C4 enthalpy melting	mean_C5 enthalpy atomization	mean_E13 Electron affinity	mean_E2 electronegativity (Pauling)	mean_Electrophilicity Index	mean_Glawe Number	mean_Mass Magnetic Susceptibility	mean_S10 Lattice Constants a	mean_S11 Lattice Constants b	mean_S12 Lattice Constants c	mean_S13 radii atomic (coordination number 12) (pm)
alloy1	52	20	24	2	2	0	0	0	0	0	0	0	4.54	1.647	12.934	-37.632	9.6519	-59.7895	2295.66	772.16	6.12283	1.3782	364.977	91.0687	8.45	0.588794	0.135176	1.83326	2.16186	0.001946	220.12	3464	30.14	66.9959	2295.51	98.82	4212.56	544.146	29.203	599.248	75.452	1.647	1.24566	59.46	24.702	365.164	365.164	406.797	173.08
alloy2	47	1	37	2	13	0	0	0	0	0	0	0	4.71	1.5888	5.076	-5.5724	8.8432	-26.1749	2329.76	703.23	6.70379	1.4151	315.658	31.775	5.0879	3.69725	0.341611	2.2178	3.20682	0.002691	215.95	4063.6	30.93	68.9568	2329.61	130.41	4145.48	529.934	23.003	582.31	53.824	1.5888	1.10228	53.34	33.734	315.827	315.827	380.011	183.23
alloy3	56	16	24	2	2	0	0	0	0	0	0	0	4.58	1.635	11.88	-31.696	9.2859	-53.4081	2338.18	763.71	6.38811	1.3892	356.455	83.6704	7.7244	0.685011	0.15563	1.93746	2.20122	0.001954	220.2	3515.2	31.22	69.5888	2338.03	101.14	4286.32	556.026	28.251	610.568	73.552	1.635	1.22878	58.18	25.87	356.657	356.657	398.289	176.56
alloy4	84	16	0	0	0	0	0	0	0	0	0	0	4.84	1.648	10.998	-30.1056	3.6554	-39.5368	2580.07	662.85	7.47943	1.3848	364.128	78.1054	7.3065	0.31327	0.0684725	2.14322	0.99256	0.000368	228.68	3275.2	36.68	82.535	2579.92	95.72	4721.96	632.48	30.608	687.72	93.7	1.648	1.32852	58.12	22.928	364.43	364.43	364.43	184.08
alloy5	75	0	0	0	0	10	0	0	0	15	0	0	5.05	1.684	29.763	-2.76	6.0741	-20.1714	2866.5	629.34	10.556	1.4346	326.972	5.3686	3.6656	6.30848	0.452056	2.1412	14.0225	0.00284	225.5	3687.1	49.05	115.105	2867.35	148.2	5124.55	691.1	27.86	739.24	76.365	1.684	1.23195	53.3	21.9185	327.242	327.242	345.789	198.25
alloy6	74	1	0	0	0	10	0	0	0	15	0	0	5.04	1.687	29.828	-4.8796	6.5156	-23.4873	2855.87	648.02	10.4849	1.4318	329.103	22.1644	4.1614	3.81337	0.376249	2.11515	14.0127	0.002838	225.48	3674.3	48.78	114.457	2856.72	147.62	5106.11	688.13	28.098	736.41	76.84	1.687	1.23617	53.62	21.6265	329.369	329.369	347.916	197.38
alloy7	72	3	0	0	0	10	0	0	0	15	0	0	5.02	1.693	29.948	-8.9844	7.1213	-29.1705	2834.61	682.02	10.3432	1.4263	333.363	37.2679	4.9945	2.2468	0.28548	2.06305	13.993	0.002834	225.44	3648.7	48.24	113.16	2835.46	146.46	5069.23	682.19	28.574	730.75	77.79	1.693	1.24461	54.26	21.0425	333.623	333.623	352.17	195.64
alloy8	70	5	0	0	0	10	0	0	0	15	0	0	5	1.699	30.056	-12.91	7.6014	-34.2954	2813.35	712.36	10.202	1.4208	337.625	47.4365	5.6911	1.6565	0.234694	2.01096	13.9733	0.00283	225.4	3623.1	47.7	111.864	2814.2	145.3	5032.35	676.25	29.05	725.09	78.74	1.699	1.25305	54.9	20.4585	337.877	337.877	356.423	193.9
alloy9	58	14	22	2	2	2	0	0	0	0	0	0	4.6	1.6242	12.116	-28.5072	9.6362	-51.3502	2370.54	754.68	6.72749	1.3971	352.685	79.0923	7.4992	0.801306	0.171347	1.97009	4.1789	0.00227	220.24	3518.2	32.76	73.4977	2370.59	101.54	4349.52	565.014	27.901	619.136	72.45	1.6242	1.21982	57.52	25.758	352.894	352.894	394.767	178.94
alloy10	54	14	22	2	6	2	0	0	0	0	0	0	4.64	1.6266	12.125	-28.9968	10.5288	-53.7157	2347.74	749.63	6.66579	1.3899	351.124	79.9053	7.8026	0.852469	0.172942	1.96025	4.2569	0.002338	220.24	3616.6	32.08	71.8613	2347.79	108.5	4266.6	551.494	27.669	605.715	71.578	1.6266	1.21466	57.6	26.434	351.318	351.318	393.191	177.66
alloy11	50	14	22	2	10	2	0	0	0	0	0	0	4.68	1.629	12.13	-29.3968	11.1547	-55.3308	2324.94	743.43	6.60241	1.3827	349.562	80.6798	8.067	0.882205	0.171409	1.95041	4.3349	0.002406	220.24	3715	31.4	70.2249	2324.99	115.46	4183.68	537.974	27.437	592.294	70.706	1.629	1.2095	57.68	27.11	349.742	349.742	391.615	176.38
alloy12	46	14	22	2	14	2	0	0	0	0	0	0	4.72	1.6314	12.129	-29.7072	11.6172	-56.4516	2302.14	736.02	6.53729	1.3755	348	81.417	8.2951	0.900267	0.168833	1.94057	4.4129	0.002474	220.24	3813.4	30.72	68.5885	2302.19	122.42	4100.76	524.454	27.205	578.873	69.834	1.6314	1.20434	57.76	27.786	348.166	348.166	390.039	175.1
alloy13	43	14	22	2	17	2	0	0	0	0	0	0	4.75	1.6332	12.126	-29.8812	11.8806	-57.0288	2285.04	729.64	6.48726	1.3701	346.829	81.946	8.4436	0.908519	0.166641	1.93319	4.4714	0.002525	220.24	3887.2	30.21	67.3611	2285.09	127.64	4038.57	514.314	27.031	568.808	69.18	1.6332	1.20047	57.82	28.293	346.984	346.984	388.857	174.14
alloy14	75	3	22	0	0	0	0	0	0	0	0	0	4.75	1.5958	5.894	-5.4624	5.4379	-19.2762	2540.28	638.99	7.48459	1.428	328.74	40.3597	3.5181	2.52889	0.439354	2.34083	2.20948	0.001274	221.24	3586.8	36.01	81.0531	2540.13	105.68	4641.14	614.462	25.754	667.31	70.255	1.5958	1.19072	53.52	29.474	329.01	329.01	367.174	190.55
alloy15	51	16	21	3	7	2	0	0	0	0	0	0	4.62	1.6339	12.674	-32.6336	11.0904	-58.2602	2310.7	771.31	6.49915	1.3822	356.093	84.3656	8.2305	0.785282	0.163717	1.88861	4.19805	0.002607	220.51	3625.2	31.28	69.9469	2310.75	108.62	4201.31	540.789	28.0065	595.279	72.659	1.6339	1.22224	58.53	25.696	356.276	356.276	396.415	175.02
alloy16	44	15	22	3	5	2	4	5	0	0	0	0	4.61	1.6463	18.091	-31.7024	13.2249	-62.213	2307.06	773.39	6.53507	1.3926	353.353	82.4275	8.4458	0.962408	0.1854	1.80007	4.25225	0.0026504	218.78	3743.7	31.71	71.0478	2307.11	115.55	4227.99	538.925	27.5605	593.598	69.325	1.6463	1.20405	58.14	24.548	353.511	353.511	403.044	176.23
alloy17	41	15	22	3	5	2	4	5	3	0	0	0	4.61	1.6472	18.075	-31.6928	14.1354	-64.0636	2290.05	767.64	6.46392	1.3892	352.542	82.7852	8.5045	1.02139	0.195439	1.81923	4.36955	0.0027374	218.78	3776.1	31.17	69.7889	2290.1	116.24	4186.98	532.325	27.2815	587.073	68.26	1.6472	1.19808	58.17	25.604	352.689	352.689	402.222	175.42
alloy18	39	15	22	3	5	2	4	5	5	0	0	0	4.61	1.6478	18.064	-31.6824	14.52	-64.7693	2278.71	763.44	6.41594	1.3869	352.001	83.0184	8.5398	1.04433	0.1991	1.83201	4.44775	0.0027954	218.78	3797.7	30.81	68.9496	2278.76	116.7	4159.64	527.925	27.0955	582.723	67.55	1.6478	1.1941	58.19	26.308	352.141	352.141	401.674	174.88
alloy19	34	15	22	3	5	2	4	5	10	0	0	0	4.61	1.6493	18.036	-31.6424	15.1855	-65.8152	2250.36	751.61	6.294	1.3813	350.649	83.5833	8.6148	1.07997	0.204616	1.86397	4.64325	0.0029404	218.78	3851.7	29.91	66.8513	2250.41	117.85	4091.29	516.925	26.6305	571.848	65.775	1.6493	1.18415	58.24	28.068	350.771	350.771	400.304	173.53
alloy20	48	15	22	3	5	2	2	0	3	0	0	0	4.58	1.6246	13.098	-31.2824	12.3599	-59.6507	2295.19	763.48	6.4458	1.389	353.446	82.4572	8.2464	0.906846	0.181755	1.91173	4.31637	0.0027072	219.48	3634.2	31.14	69.6703	2295.24	105.78	4198.93	539.085	27.3735	593.234	69.87	1.6246	1.20572	58.1	26.615	353.618	353.618	399.321	175.66
alloy21	46	15	22	3	5	2	2	2	3	0	0	0	4.6	1.6358	15.083	-31.324	13.0512	-61.3171	2298.11	766.6	6.46947	1.3877	353.139	82.5722	8.2479	0.957512	0.191851	1.88298	4.34537	0.0027172	219.48	3688.4	31.16	69.7312	2298.16	110.26	4196.83	537.285	27.3975	591.754	69.586	1.6358	1.20472	58.16	26.297	353.304	353.304	399.007	175.5
alloy22	43	15	22	3	5	2	2	5	3	0	0	0	4.63	1.6526	17.514	-31.3504	13.6934	-62.8793	2302.49	771.22	6.50523	1.3857	352.679	82.7422	8.2481	1.00569	0.201281	1.83984	4.38887	0.0027322	219.48	3769.7	31.19	69.8225	2302.54	116.98	4193.68	534.585	27.4335	589.533	69.16	1.6526	1.20322	58.25	25.82	352.833	352.833	398.536	175.26
alloy23	38	15	22	3	5	2	2	10	3	0	0	0	4.68	1.6806	20.645	-31.2984	14.4022	-64.5645	2309.79	778.74	6.56551	1.3824	351.912	83.0192	8.2428	1.06287	0.211972	1.76794	4.46137	0.0027572	219.48	3905.2	31.24	69.9747	2309.84	128.18	4188.43	530.085	27.4935	585.832	68.45	1.6806	1.20072	58.4	25.025	352.048	352.048	397.751	174.86
alloy24	53	15	22	3	5	2	0	0	0	0	0	0	4.6	1.6291	12.421	-30.97	10.7033	-55.8513	2324.64	772.12	6.55828	1.3889	354.394	82.043	7.9278	0.803401	0.170299	1.91317	4.21839	0.002615	220.18	3595.4	31.7	70.9629	2324.69	105.83	4246.64	547.945	27.8045	602.219	71.835	1.6291	1.21683	58.15	25.775	354.584	354.584	396.457	176.31
alloy25	50	15	22	3	5	2	0	0	3	0	0	0	4.6	1.63	12.41	-30.9688	11.6618	-57.8799	2307.63	766.96	6.48696	1.3855	353.582	82.4126	7.9799	0.868975	0.183135	1.93233	4.33569	0.002702	220.18	3627.8	31.16	69.704	2307.68	106.52	4205.63	541.345	27.5255	595.694	70.77	1.63	1.21086	58.18	26.831	353.762	353.762	395.635	175.5
alloy26	49	15	22	3	5	2	4	0	0	0	0	0	4.56	1.6183	13.732	-31.5764	11.8823	-58.9028	2299.76	765.75	6.47617	1.3959	354.12	82.1351	8.4294	0.865407	0.167227	1.87197	4.17975	0.0026254	218.78	3608.2	31.66	70.8956	2299.81	104.35	4233.24	543.425	27.5005	597.299	70.035	1.6183	1.20655	57.99	25.343	354.296	354.296	403.829	176.63
alloy27	46	15	22	3	5	2	4	0	3	0	0	0	4.56	1.6192	13.729	-31.6088	12.8206	-60.875	2282.75	759.65	6.40512	1.3925	353.309	82.5016	8.4947	0.925889	0.177669	1.89114	4.29705	0.0027124	218.78	3640.6	31.12	69.6367	2282.8	105.04	4192.23	536.825	27.2215	590.774	68.97	1.6192	1.20058	58.02	26.399	353.474	353.474	403.007	175.82
alloy28	48	15	22	3	5	2	0	5	0	0	0	0	4.65	1.6571	16.939	-31.064	12.0802	-59.2343	2331.94	779.3	6.61844	1.3856	353.627	82.3382	7.9278	0.906847	0.192207	1.84126	4.29089	0.00264	220.18	3730.9	31.75	71.1151	2331.99	117.03	4241.39	543.445	27.8645	598.518	71.125	1.6571	1.21433	58.3	24.98	353.799	353.799	395.672	175.91
alloy29	44	15	22	3	5	2	4	5	0	0	0	0	4.61	1.6463	18.091	-31.7024	13.2249	-62.213	2307.06	773.39	6.53507	1.3926	353.353	82.4275	8.4458	0.962408	0.1854	1.80007	4.25225	0.0026504	218.78	3743.7	31.71	71.0478	2307.11	115.55	4227.99	538.925	27.5605	593.598	69.325	1.6463	1.20405	58.14	24.548	353.511	353.511	403.044	176.23
alloy30	45	15	22	3	5	2	0	5	3	0	0	0	4.65	1.658	16.917	-31.0208	13.0132	-61.1454	2314.93	774.47	6.54704	1.3822	352.815	82.699	7.9728	0.971111	0.204721	1.86044	4.40819	0.002727	220.18	3763.3	31.21	69.8562	2314.98	117.72	4200.38	536.845	27.5855	591.993	70.06	1.658	1.20836	58.33	26.036	352.977	352.977	394.85	175.1
alloy31	41	15	22	3	5	2	4	5	3	0	0	0	4.61	1.6472	18.075	-31.6928	14.1354	-64.0636	2290.05	767.64	6.46392	1.3892	352.542	82.7852	8.5045	1.02139	0.195439	1.81923	4.36955	0.0027374	218.78	3776.1	31.17	69.7889	2290.1	116.24	4186.98	532.325	27.2815	587.073	68.26	1.6472	1.19808	58.17	25.604	352.689	352.689	402.222	175.42
alloy32	52	15	22	3	5	3	0	0	0	0	0	0	4.6	1.6261	12.843	-31.0628	10.7033	-55.9441	2324.64	772.12	6.55828	1.3889	354.394	82.043	7.9278	0.801001	0.170299	1.89702	5.24689	0.002811	219.83	3590.7	32.01	71.8188	2322.25	105.56	4245.23	546.895	27.7875	601.073	70.974	1.6261	1.2128	58.12	25.552	354.477	354.477	398.204	176.41
alloy33	51	15	22	3	5	3	1	0	0	0	0	0	4.58	1.6234	13.174	-31.2128	11.3678	-57.5393	2315.88	769.08	6.60081	1.3922	354.221	82.1034	8.1577	0.843451	0.170821	1.88672	5.23723	0.0028136	219.48	3593.9	32	71.8019	2316.03	105.19	4241.88	545.765	27.7115	599.843	70.524	1.6234	1.21023	58.08	25.444	354.405	354.405	400.047	176.49
alloy34	50	15	22	3	5	3	2	0	0	0	0	0	4.57	1.6207	13.492	-31.366	11.6618	-58.3008	2309.66	767.5	6.58009	1.3939	354.153	82.1263	8.2816	0.858726	0.170035	1.87643	5.22757	0.0028162	219.13	3597.1	31.99	71.7851	2309.81	104.82	4238.53	544.635	27.6355	598.613	70.074	1.6207	1.20766	58.04	25.336	354.333	354.333	401.89	176.57
alloy35	48	15	22	3	5	3	4	0	0	0	0	0	4.55	1.6153	14.091	-31.68	12.1294	-59.5439	2297.22	764.07	6.53901	1.3974	354.016	82.1721	8.5167	0.879542	0.167223	1.85583	5.20825	0.0028214	218.43	3603.5	31.97	71.7515	2297.37	104.08	4231.83	542.375	27.4835	596.153	69.174	1.6153	1.20252	57.96	25.12	354.189	354.189	405.576	176.73
alloy36	44	15	22	3	5	3	8	0	0	0	0	0	4.51	1.6045	15.161	-32.3524	12.8131	-61.4681	2272.34	756.18	6.45825	1.4043	353.742	82.2628	8.9411	0.899955	0.160277	1.81462	5.16961	0.0028318	217.03	3616.3	31.93	71.6842	2272.49	102.6	4218.43	537.855	27.1795	591.233	67.374	1.6045	1.19224	57.8	24.688	353.901	353.901	412.948	177.05
alloy37	59	16	22	3	0	0	0	0	0	0	0	0	4.56	1.6351	11.817	-31.8312	8.67	-52.1848	2347.59	784.75	6.44512	1.3922	358.684	82.9409	7.5585	0.639423	0.151757	1.9317	2.05405	0.002136	220.86	3469	31.66	70.6485	2347.44	97.09	4334.67	563.975	28.3665	618.457	75.122	1.6351	1.23556	58.43	25.084	358.897	358.897	397.06	176.84
alloy38	55	16	22	3	0	4	0	0	0	0	0	0	4.52	1.6231	13.513	-32.188	9.886	-55.2958	2337.43	779.15	6.69466	1.3982	358.268	83.1094	7.953	0.717902	0.1563	1.86714	6.16805	0.00292	219.46	3450.2	32.9	74.0719	2337.68	96.01	4329.03	559.775	28.2985	613.873	71.678	1.6231	1.21944	58.31	24.192	358.466	358.466	404.048	177.24
alloy39	54	16	22	3	5	0	0	0	0	0	0	0	4.61	1.6381	11.8	-32.3272	10.0936	-55.7352	2319.09	777.35	6.36327	1.3832	356.732	84.0441	7.903	0.724095	0.161608	1.9194	2.15155	0.002221	220.86	3592	30.81	68.603	2318.94	105.79	4231.02	547.075	28.0765	601.681	74.032	1.6381	1.22911	58.53	25.929	356.926	356.926	395.09	175.24
alloy40	50	16	22	3	5	4	0	0	0	0	0	0	4.57	1.6261	13.525	-32.732	11.279	-58.7744	2308.93	771.09	6.61772	1.3892	356.316	84.2008	8.3169	0.795626	0.16306	1.85484	6.26555	0.003005	219.46	3573.2	32.05	72.0264	2309.18	104.71	4225.38	542.875	28.0085	597.097	70.588	1.6261	1.21299	58.41	25.037	356.496	356.496	402.078	175.64
alloy41	64	16	20	0	0	0	0	0	0	0	0	0	4.64	1.636	11.758	-30.3616	7.4886	-48.4711	2418.27	722.09	6.68955	1.3914	357.136	82.2964	7.5359	0.596459	0.131865	2.01502	1.98256	0.001168	221.68	3407.2	32.88	73.5271	2418.12	97.92	4430.56	581	29.008	635.72	78	1.636	1.25312	57.72	25.428	357.366	357.366	392.06	179.68
alloy42	49.5	16	20	1.5	4	4	4	0	0	0	1	0	4.57	1.61475	14.719	-32.4084	12.1259	-60.7658	2338.58	748.31	6.7912	1.3972	356.008	83.5696	8.7043	0.875001	0.160047	1.85793	6.31566	0.0025114	218.82	3523.1	33.3	75.1383	2338.83	102.605	4302.36	553.601	28.1423	607.254	70.679	1.61475	1.21466	57.885	24.314	356.188	356.188	405.96	177.94
alloy43	50.5	16	20	1.5	4	4	4	0	0	0	0	0	4.57	1.61575	14.674	-32.3966	11.7175	-59.7356	2333.18	740.47	6.71177	1.3972	356.009	83.5695	8.7042	0.843886	0.15466	1.86417	6.12216	0.0024744	218.82	3523.9	32.98	74.2578	2333.43	101.795	4295.23	552.822	28.1633	606.764	71.23	1.61575	1.21655	57.895	24.483	356.19	356.19	405.963	177.92
alloy44	83	16	0	0	0	0	1	0	0	0	0	0	4.83	1.6453	11.435	-30.152	4.1064	-40.7213	2573.85	665.05	7.45649	1.3866	364.06	78.1382	7.4572	0.350533	0.0738431	2.13292	0.9829	0.0003706	228.33	3278.4	36.67	82.5181	2573.7	95.35	4718.61	631.35	30.532	686.49	93.25	1.6453	1.32595	58.08	22.82	364.358	364.358	366.273	184.16
alloy45	82	16	0	0	0	0	2	0	0	0	0	0	4.82	1.6426	11.85	-30.2016	4.4412	-41.605	2567.63	667.13	7.43367	1.3883	363.991	78.171	7.602	0.377575	0.0768501	2.12262	0.97324	0.0003732	227.98	3281.6	36.66	82.5013	2567.48	94.98	4715.26	630.22	30.456	685.26	92.8	1.6426	1.32338	58.04	22.712	364.286	364.286	368.116	184.24
alloy46	80	16	0	0	0	0	4	0	0	0	0	0	4.8	1.6372	12.622	-30.3104	4.9924	-43.0669	2555.19	670.97	7.38844	1.3918	363.854	78.2362	7.8757	0.420863	0.080488	2.10202	0.95392	0.0003784	227.28	3288	36.64	82.4677	2555.04	94.24	4708.56	627.96	30.304	682.8	91.9	1.6372	1.31824	57.96	22.496	364.142	364.142	371.802	184.4
alloy47	76	16	0	0	0	0	8	0	0	0	0	0	4.76	1.6264	13.977	-30.5664	5.8518	-45.3733	2530.31	677.4	7.29949	1.3988	363.581	78.3658	8.3666	0.484416	0.0835971	2.06082	0.91528	0.0003888	225.88	3300.8	36.6	82.4004	2530.16	92.76	4695.16	623.44	30	677.88	90.1	1.6264	1.30796	57.8	22.064	363.854	363.854	379.174	184.72
alloy48	58	16	22	2	2	0	0	0	0	0	0	0	4.6	1.6362	11.813	-31.6032	9.135	-53.1103	2354.36	763.69	6.46821	1.3886	357.154	83.2999	7.703	0.680535	0.153953	1.95028	2.10222	0.001874	220.9	3502	31.6	70.4896	2354.21	100.92	4315.46	561.174	28.411	615.768	75.122	1.6362	1.23632	58.22	25.62	357.363	357.363	395.526	177
alloy49	57	16	22	2	2	0	1	0	0	0	0	0	4.59	1.6335	12.195	-31.7336	9.555	-54.1701	2348.14	762.58	6.44792	1.3903	357.086	83.3249	7.84	0.707026	0.155453	1.93998	2.09256	0.0018766	220.55	3505.2	31.59	70.4728	2347.99	100.55	4312.11	560.044	28.335	614.538	74.672	1.6335	1.23375	58.18	25.512	357.291	357.291	397.369	177.08
alloy50	56	16	22	2	2	0	2	0	0	0	0	0	4.58	1.6308	12.56	-31.8672	9.8582	-54.9543	2341.92	761.38	6.42774	1.392	357.017	83.3499	7.9721	0.724479	0.155114	1.92968	2.0829	0.0018792	220.2	3508.4	31.58	70.4559	2341.77	100.18	4308.76	558.914	28.259	613.308	74.222	1.6308	1.23118	58.14	25.404	357.219	357.219	399.212	177.16
alloy51	54	16	22	2	2	0	4	0	0	0	0	0	4.56	1.6254	13.243	-32.144	10.3451	-56.2427	2329.48	758.74	6.38772	1.3955	356.881	83.3996	8.2223	0.749711	0.15302	1.90908	2.06358	0.0018844	219.5	3514.8	31.56	70.4223	2329.33	99.44	4302.06	556.654	28.107	610.848	73.322	1.6254	1.22604	58.06	25.188	357.075	357.075	402.898	177.32
alloy52	52	16	22	2	2	0	6	0	0	0	0	0	4.54	1.62	13.871	-32.4336	10.7388	-57.3158	2317.04	755.76	6.34816	1.399	356.744	83.4491	8.4553	0.767174	0.15021	1.88848	2.04426	0.0018896	218.8	3521.2	31.54	70.3886	2316.89	98.7	4295.36	554.394	27.955	608.388	72.422	1.62	1.2209	57.98	24.972	356.931	356.931	406.584	177.48
alloy53	50	16	22	2	2	0	8	0	0	0	0	0	4.52	1.6146	14.452	-32.736	11.0695	-58.2468	2304.6	752.44	6.30905	1.4025	356.607	83.4984	8.6727	0.779288	0.14717	1.86788	2.02494	0.0018948	218.1	3527.6	31.52	70.355	2304.45	97.96	4288.66	552.134	27.803	605.928	71.522	1.6146	1.21576	57.9	24.756	356.787	356.787	410.27	177.64
alloy54	48	16	22	2	2	0	10	0	0	0	0	0	4.5	1.6092	14.99	-33.0512	11.3517	-59.0711	2292.16	748.77	6.27039	1.406	356.47	83.5474	8.8758	0.787261	0.144094	1.84728	2.00562	0.0019	217.4	3534	31.5	70.3214	2292.01	97.22	4281.96	549.874	27.651	603.468	70.622	1.6092	1.21062	57.82	24.54	356.643	356.643	413.956	177.8
alloy55	61	16	22	0	0	0	0	1	0	0	0	0	4.63	1.6404	12.921	-30.4872	8.097	-49.9487	2403.55	725.77	6.62207	1.3914	356.283	82.7343	7.5583	0.638351	0.141735	1.98782	2.09606	0.001253	220.98	3447.5	32.51	72.6567	2403.4	100.38	4400.37	574.952	28.86	629.78	76.288	1.6404	1.24508	57.71	25.519	356.503	356.503	394.666	179.16
alloy56	59	16	22	0	0	0	0	3	0	0	0	0	4.65	1.6516	14.811	-30.6024	8.67	-51.4665	2406.47	728.46	6.64588	1.3901	355.977	82.8594	7.5608	0.68178	0.151664	1.95906	2.12506	0.001263	220.98	3501.7	32.53	72.7176	2406.32	104.86	4398.27	573.152	28.884	628.299	76.004	1.6516	1.24408	57.77	25.201	356.189	356.189	394.352	179
alloy57	57	16	22	0	0	0	0	5	0	0	0	0	4.67	1.6628	16.41	-30.6984	9.1164	-52.6634	2409.39	731.11	6.66981	1.3888	355.67	82.9832	7.562	0.715508	0.159423	1.9303	2.15406	0.001273	220.98	3555.9	32.55	72.7785	2409.24	109.34	4396.17	571.352	28.908	626.819	75.72	1.6628	1.24308	57.83	24.883	355.875	355.875	394.038	178.84
alloy58	56	16	22	2	2	0	0	0	2	0	0	0	4.7	1.6368	11.802	-31.6048	9.8582	-54.7028	2343.02	760.96	6.4207	1.3863	356.613	83.5615	7.7383	0.730837	0.164629	1.96306	2.18042	0.001932	220.9	3523.6	31.24	69.6503	2342.87	101.38	4288.12	556.774	28.225	611.418	74.412	1.6368	1.23234	58.24	26.324	356.815	356.815	394.978	176.46
alloy59	53	16	22	2	2	0	0	0	5	0	0	0	4.6	1.6377	11.785	-31.6012	10.5511	-56.1432	2326.01	756.33	6.3486	1.3829	355.802	83.9459	7.7848	0.776615	0.174102	1.98223	2.29772	0.002019	220.9	3556	30.7	68.3913	2325.86	102.07	4247.11	550.174	27.946	604.893	73.347	1.6377	1.22637	58.27	27.38	355.993	355.993	394.156	175.65
alloy60	48	16	22	2	2	0	0	0	10	0	0	0	4.6	1.6392	11.756	-31.5792	11.3517	-57.6615	2297.66	747.16	6.22617	1.3773	354.45	84.5654	7.8456	0.825934	0.18442	2.01418	2.49322	0.002164	220.9	3610	29.8	66.2931	2297.51	103.22	4178.76	539.174	27.481	594.018	71.572	1.6392	1.21642	58.32	29.14	354.623	354.623	392.786	174.3
alloy61	43	16	22	2	2	0	0	0	15	0	0	0	4.6	1.6407	11.724	-31.5372	11.8913	-58.5222	2269.31	736.07	6.10083	1.3716	353.098	85.1589	7.8853	0.855658	0.191246	2.04613	2.68872	0.002309	220.9	3664	28.9	64.1949	2269.16	104.37	4110.41	528.174	27.016	583.143	69.797	1.6407	1.20647	58.37	30.9	353.253	353.253	391.416	172.95
alloy62	38	16	22	2	2	0	0	0	20	0	0	0	4.6	1.6422	11.69	-31.4752	12.2413	-58.9075	2240.96	722.93	5.97247	1.366	351.746	85.727	7.9037	0.871552	0.19596	2.07808	2.88422	0.002454	220.9	3718	28	62.0966	2240.81	105.52	4042.06	517.174	26.551	572.268	68.022	1.6422	1.19652	58.42	32.66	351.883	351.883	390.046	171.6
alloy63	57	16	22	2	2	0	0	0	0	0	0	1	4.59	1.6398	12.238	-31.4752	9.555	-53.7566	2331.91	795.41	6.45989	1.3905	357.036	83.3468	7.8638	0.707903	0.154513	1.921	2.09692	0.001872	220.02	3492.2	31.69	70.7476	2331.76	100.37	4294.04	557.334	28.2137	611.45	75.334	1.6398	1.23805	58.52	25.313	363.113	363.142	403.823	176.47
alloy64	55	16	22	2	2	0	0	0	0	0	0	3	4.57	1.647	13.017	-31.3188	10.1166	-54.4555	2287	851.07	6.44349	1.3943	356.798	83.4401	8.1666	0.738747	0.151688	1.86244	2.08632	0.001868	218.26	3472.6	31.87	71.2637	2286.86	99.27	4251.2	549.654	27.8191	602.814	75.758	1.647	1.24151	59.12	24.699	374.613	374.7	420.417	175.41
alloy65	53	16	22	2	2	0	0	0	0	0	0	5	4.55	1.6542	13.714	-31.1252	10.5511	-54.7818	2242.1	898.6	6.42741	1.3981	356.561	83.5327	8.4466	0.760047	0.147888	1.80388	2.07572	0.001864	216.5	3453	32.05	71.7798	2241.96	98.17	4208.36	541.974	27.4245	594.178	76.182	1.6542	1.24497	59.72	24.085	386.113	386.258	437.011	174.35
alloy66	51	16	22	2	2	0	0	0	0	0	0	7	4.53	1.6614	14.342	-30.9284	10.9109	-54.9018	2197.2	939.75	6.41163	1.4019	356.324	83.6244	8.706	0.775127	0.143954	1.74532	2.06512	0.00186	214.74	3433.4	32.23	72.2958	2197.07	97.07	4165.52	534.294	27.0299	585.542	76.606	1.6614	1.24843	60.32	23.471	397.613	397.816	453.605	173.29
alloy67	62	16	22	0	0	0	0	0	0	0	0	0	4.62	1.6348	11.824	-30.4224	7.6714	-48.8498	2402.09	724.41	6.61021	1.3921	356.437	82.6713	7.5566	0.605718	0.134345	2.0022	2.08156	0.001248	220.98	3420.4	32.5	72.6263	2401.94	98.14	4401.42	575.852	28.848	630.52	76.43	1.6348	1.24558	57.68	25.678	356.66	356.66	394.823	179.24
alloy68	54	16	22	0	8	0	0	0	0	0	0	0	4.7	1.6396	11.795	-31.2928	9.6536	-54.0414	2356.49	715.65	6.48269	1.3777	353.314	84.3303	8.0788	0.72696	0.147909	1.98252	2.23756	0.001384	220.98	3617.2	31.14	69.3535	2356.34	112.06	4235.58	548.812	28.384	603.678	74.686	1.6396	1.23526	57.84	27.03	353.508	353.508	391.671	176.68
alloy69	56	16	22	0	0	0	0	6	0	0	0	0	4.68	1.6684	17.126	-30.7392	9.3102	-53.1847	2410.85	732.43	6.68183	1.3881	355.516	83.0446	7.5622	0.730191	0.162803	1.91592	2.16856	0.001278	220.98	3583	32.56	72.8089	2410.7	111.58	4395.12	570.452	28.92	626.079	75.578	1.6684	1.24258	57.86	24.724	355.718	355.718	393.881	178.76
alloy70	60	16	22	0	0	0	0	0	0	2	0	0	4.64	1.65	15.57	-30.6272	8.4059	-50.9778	2420.99	757.19	6.7917	1.3909	356.166	82.7792	7.5578	0.664462	0.147161	1.96788	2.42656	0.001312	220.98	3454.28	33.16	74.445	2420.84	104.26	4417.64	578.732	29.012	632.88	76.28	1.65	1.24708	57.76	25.2178	356.382	356.382	394.546	179.14
alloy71	52	16	22	0	8	0	0	0	0	2	0	0	4.72	1.6548	15.501	-31.3952	10.3647	-56.0154	2375.39	750.84	6.66878	1.3765	353.043	84.4261	8.0691	0.784203	0.159187	1.9482	2.58256	0.001448	220.98	3651.08	31.8	71.1721	2375.24	118.18	4251.8	551.692	28.548	606.038	74.536	1.6548	1.23676	57.92	26.5698	353.23	353.23	391.394	176.58
alloy72	48	16	22	0	8	0	0	6	0	0	0	0	4.76	1.6732	17.011	-31.36	11.2197	-57.8974	2365.25	724.71	6.55518	1.3737	352.393	84.6624	8.0494	0.846218	0.173163	1.89624	2.32456	0.001414	220.98	3779.8	31.2	69.5361	2365.1	125.5	4229.28	543.412	28.456	599.237	73.834	1.6732	1.23226	58.02	26.076	352.566	352.566	390.729	176.2
alloy73	54	16	22	0	0	0	0	6	0	2	0	0	4.7	1.6836	19.64	-30.8768	10.0276	-55.2414	2429.75	764.34	6.865	1.3869	355.246	83.1491	7.56	0.78909	0.17545	1.8816	2.51356	0.001342	220.98	3616.88	33.22	74.6276	2429.6	117.7	4411.34	573.332	29.084	628.439	75.428	1.6836	1.24408	57.94	24.2638	355.44	355.44	393.604	178.66
alloy74	46	16	22	0	8	0	0	6	0	2	0	0	4.78	1.6884	19.502	-31.3952	11.9109	-59.7926	2384.15	758.9	6.74303	1.3725	352.123	84.7549	8.0363	0.904513	0.18443	1.86192	2.66956	0.001478	220.98	3813.68	31.86	71.3548	2384	131.62	4245.5	546.292	28.62	601.597	73.684	1.6884	1.23376	58.1	25.6158	352.288	352.288	390.452	176.1
alloy75	47.2	16	24.7	1.9	2	8.2	0	0	0	0	0	0	4.493	1.60997	15.048	-32.4722	11.2372	-58.2211	2291.4	771.01	6.64736	1.3748	376.859	96.7516	9.8986	0.792952	0.114686	1.80297	10.6705	0.0035596	217.089	3479.66	33.657	76.3573	2314.17	99.038	4266.78	546.01	28.0717	599.752	65.9859	1.60997	1.19343	57.895	24.1487	355.452	355.452	413.508	177.306
alloy76	47.2	16	24.7	1.9	2	6.2	2	0	0	0	0	0	4.493	1.61057	14.93	-32.4881	11.616	-59.0195	2284.04	770.65	6.48498	1.3753	376.931	96.7107	9.9524	0.816649	0.117274	1.81465	8.59417	0.0031728	217.089	3495.46	33.017	74.612	2306.61	98.838	4262.9	545.85	27.9536	599.584	66.8079	1.61057	1.19635	57.875	24.3787	355.524	355.524	413.7	177.266
alloy77	47.2	16	24.7	1.9	2	4.2	4	0	0	0	0	0	4.493	1.61117	14.81	-32.504	11.7096	-59.1631	2276.68	770.18	6.32294	1.3758	377.002	96.6698	10.0057	0.820175	0.116963	1.82633	6.51785	0.002786	217.089	3511.26	32.377	72.8667	2299.05	98.638	4259.02	545.69	27.8357	599.416	67.6299	1.61117	1.19927	57.855	24.6087	355.595	355.595	413.892	177.226
alloy78	47.2	16	24.7	1.9	2	2.2	6	0	0	0	0	0	4.493	1.61177	14.69	-32.52	11.6337	-58.9206	2269.32	769.6	6.16125	1.3763	377.073	96.6289	10.0585	0.811827	0.114988	1.83801	4.44153	0.0023992	217.089	3527.06	31.737	71.1213	2291.49	98.438	4255.14	545.53	27.7176	599.249	68.4519	1.61177	1.20219	57.835	24.8387	355.666	355.666	414.084	177.186
alloy79	47.2	16	24.7	1.9	2	0	8.2	0	0	0	0	0	4.493	1.61243	14.556	-32.5141	11.2372	-57.924	2261.23	768.83	5.98379	1.3768	377.151	96.5837	10.116	0.781504	0.10981	1.85086	2.15758	0.00197372	217.089	3544.44	31.033	69.2015	2283.18	98.218	4250.88	545.354	27.5878	599.064	69.3561	1.61243	1.2054	57.813	25.0917	355.744	355.744	414.295	177.142
alloy80	60	16	24	0	0	0	0	0	0	0	0	0	4.6	1.6336	11.889	-30.4896	7.8336	-49.1799	2385.91	726.14	6.53082	1.3928	355.738	83.0386	7.5769	0.613005	0.136451	1.98938	2.18056	0.001328	220.28	3433.6	32.12	71.7255	2385.76	98.36	4372.28	570.704	28.688	625.32	74.86	1.6336	1.23804	57.64	25.928	355.954	355.954	397.586	178.8
alloy81	56	16	24	0	0	0	4	0	0	0	0	0	4.56	1.6228	13.289	-30.9248	9.0554	-52.3049	2361.03	722.52	6.45022	1.3997	355.464	83.134	8.0839	0.691357	0.138569	1.94818	2.14192	0.0013384	218.88	3446.4	32.08	71.6582	2360.88	96.88	4358.88	566.184	28.384	620.4	73.06	1.6228	1.22776	57.48	25.496	355.666	355.666	404.958	179.12
alloy82	52	16	24	0	0	0	8	0	0	0	0	0	4.52	1.612	14.475	-31.4112	9.7924	-54.2877	2336.15	717.48	6.37145	1.4067	355.19	83.2285	8.5228	0.728292	0.134811	1.90698	2.10328	0.0013488	217.48	3459.2	32.04	71.5909	2336	95.4	4345.48	561.664	28.08	615.48	71.26	1.612	1.21748	57.32	25.064	355.378	355.378	412.33	179.44
alloy83	44	16	24	0	0	0	16	0	0	0	0	0	4.44	1.5904	16.382	-30.1824	10.7264	-54.7071	2286.39	702.92	6.21911	1.4206	354.643	83.4143	9.2381	0.812551	0.125687	1.82458	2.026	0.0013696	214.68	3484.8	31.96	71.4563	2286.24	92.44	4318.68	552.624	27.472	605.64	67.66	1.5904	1.19692	57	24.2	354.802	354.802	427.074	180.08
alloy84	60	16	16	0	0	0	8	0	0	0	0	0	4.6	1.6168	14.327	-30.208	9.1037	-52.0648	2400.87	714.13	6.68175	1.404	357.987	81.7355	8.4757	0.723543	0.126726	1.95826	1.70728	0.0010288	220.28	3406.4	33.56	75.1941	2400.72	94.52	4462.04	582.256	28.72	636.28	77.54	1.6168	1.24764	57.48	24.064	358.203	358.203	401.278	181.2
alloy85	60	16	8	0	0	0	16	0	0	0	0	0	4.6	1.6	16.233	-30.7456	9.1037	-52.7386	2415.83	701.27	6.82559	1.4153	360.237	80.3484	9.194	0.715322	0.107698	1.92714	1.234	0.0007296	220.28	3379.2	35	78.6626	2415.68	90.68	4551.8	593.808	28.752	647.24	80.22	1.6	1.25724	57.32	22.2	360.453	360.453	404.97	183.6
alloy86	60	16	0	0	0	0	24	0	0	0	0	0	4.6	1.5832	17.78	-32.1024	7.8336	-51.1442	2430.79	687.46	6.96281	1.4266	362.486	78.8727	9.7756	0.593159	0.0819737	1.89602	0.76072	0.0004304	220.28	3352	36.44	82.1312	2430.64	86.84	4641.56	605.36	28.784	658.2	82.9	1.5832	1.26684	57.16	20.336	362.702	362.702	408.662	186
alloy87	66	16	18	0	0	0	0	0	0	0	0	0	4.66	1.6372	11.689	-30.3072	7.284	-48.0397	2434.45	719.17	6.76882	1.3908	357.835	81.9138	7.5149	0.585093	0.12898	2.02784	1.88356	0.001088	222.38	3394	33.26	74.4279	2434.3	97.7	4459.7	586.148	29.168	640.92	79.57	1.6372	1.26066	57.76	25.178	358.073	358.073	389.297	180.12
alloy88	62	16	18	0	0	0	4	0	0	0	0	0	4.62	1.6264	13.14	-30.224	8.5386	-50.7984	2409.57	718.21	6.6856	1.3977	357.562	82.0175	8.0365	0.680729	0.132206	1.98664	1.84492	0.0010984	220.98	3406.8	33.22	74.3606	2409.42	96.22	4446.3	581.628	28.864	636	77.77	1.6264	1.25038	57.6	24.746	357.785	357.785	396.669	180.44
alloy89	62	16	18	0	0	4	0	0	0	0	0	0	4.62	1.6252	13.421	-30.5056	8.5386	-51.2056	2424.29	714.74	7.01459	1.3967	357.419	82.0801	7.9182	0.678565	0.136186	1.96328	5.99756	0.001872	220.98	3375.2	34.5	77.8512	2424.54	96.62	4454.06	581.948	29.1	636.336	76.126	1.6252	1.24454	57.64	24.286	357.642	357.642	396.286	180.52
alloy90	58	16	18	0	0	4	4	0	0	0	0	0	4.58	1.6144	14.614	-30.9344	9.7717	-54.3807	2399.41	713.19	6.92936	1.4037	357.146	82.1823	8.3819	0.757937	0.139087	1.92208	5.95892	0.0018824	219.58	3388	34.46	77.7839	2399.66	95.14	4440.66	577.428	28.796	631.416	74.326	1.6144	1.23426	57.48	23.854	357.354	357.354	403.658	180.84
alloy91	58	16	22	0	0	0	4	0	0	0	0	0	4.58	1.624	13.241	-30.2752	8.9044	-51.4428	2377.21	721.67	6.52874	1.3991	356.163	82.7695	8.0684	0.699174	0.136782	1.961	2.04292	0.0012584	219.58	3433.2	32.46	72.559	2377.06	96.66	4388.02	571.332	28.544	625.6	74.63	1.624	1.2353	57.52	25.246	356.372	356.372	402.195	179.56
alloy92	58	16	22	0	0	4	0	0	0	0	0	0	4.58	1.6288	13.517	-30.6592	8.9044	-51.9579	2391.93	719.29	6.85765	1.3981	356.021	82.8291	7.9516	0.694692	0.14083	1.93764	6.19556	0.002032	219.58	3401.6	33.74	76.0496	2392.18	97.06	4395.78	571.652	28.78	625.936	72.986	1.6228	1.22946	57.56	24.786	356.23	356.23	401.812	179.64
alloy93	54	16	22	0	0	4	4	0	0	0	0	0	4.54	1.612	14.685	-30.4896	10.1146	-54.4314	2367.05	715.95	6.77413	1.405	355.747	82.9257	8.4068	0.785244	0.143116	1.89644	6.15692	0.0020424	218.18	3414.4	33.7	75.9823	2367.3	95.58	4382.38	567.132	28.476	621.016	71.186	1.612	1.21918	57.4	24.354	355.942	355.942	409.184	179.96
alloy94	64	16	16	0	0	4	0	0	0	0	0	0	4.64	1.6644	22.479	-30.4384	8.3207	-50.7448	2440.47	711.55	7.09297	1.3961	358.118	81.6941	7.9009	0.667132	0.133293	1.9761	5.89856	0.001792	221.68	3362	34.88	78.752	2440.72	96.4	4483.2	587.096	29.26	641.536	77.696	1.6264	1.25208	57.68	24.036	358.349	358.349	393.523	180.96
alloy95	64	16	16	0	0	3	1	0	0	0	0	0	4.64	1.6267	13.301	-30.4832	8.5077	-51.2147	2436.79	712.61	7.01058	1.3963	358.154	81.6781	7.931	0.680095	0.135256	1.98194	4.8604	0.0015986	221.68	3369.9	34.56	77.8793	2436.94	96.3	4481.26	587.016	29.201	641.452	78.107	1.6267	1.25354	57.67	24.151	358.384	358.384	393.619	180.94
alloy96	64	16	16	0	0	2	2	0	0	0	0	0	4.64	1.627	13.231	-30.528	8.5512	-51.334	2433.11	713.63	6.92828	1.3966	358.19	81.6621	7.9608	0.681539	0.134932	1.98778	3.82224	0.0014052	221.68	3377.8	34.24	77.0067	2433.16	96.2	4479.32	586.936	29.142	641.368	78.518	1.627	1.255	57.66	24.266	358.42	358.42	393.715	180.92
alloy97	64	16	16	0	0	1	3	0	0	0	0	0	4.64	1.6273	13.16	-30.5728	8.5077	-51.2417	2429.43	714.63	6.84606	1.3968	358.225	81.6461	7.9906	0.676054	0.133246	1.99362	2.78408	0.0012118	221.68	3385.7	33.92	76.134	2429.38	96.1	4477.38	586.856	29.083	641.284	78.929	1.6273	1.25646	57.65	24.381	358.456	358.456	393.81	180.9
alloy98	64	16	16	0	0	0	4	0	0	0	0	0	4.64	1.6276	13.088	-30.6176	8.3207	-50.8015	2425.75	715.59	6.76394	1.3971	358.261	81.63	8.0201	0.659227	0.12936	1.99946	1.74592	0.0010184	221.68	3393.6	33.6	75.2614	2425.6	96	4475.44	586.776	29.024	641.2	79.34	1.6276	1.25792	57.64	24.496	358.491	358.491	393.906	180.88
alloy99	63	16	16	0	0	1	4	0	0	0	0	0	4.63	1.6246	13.486	-30.6704	8.7489	-51.8708	2423.21	714.45	6.8251	1.3986	358.157	81.6725	8.1114	0.691234	0.132972	1.98332	2.77442	0.0012144	221.33	3388.9	33.91	76.1172	2423.16	95.73	4474.03	585.726	29.007	640.054	78.479	1.6246	1.25389	57.61	24.273	358.384	358.384	395.654	180.98
alloy100	62	16	16	0	0	2	4	0	0	0	0	0	4.62	1.6216	13.866	-30.7264	9.0606	-52.6591	2420.67	713.29	6.88597	1.4001	358.053	81.7149	8.1999	0.713807	0.134753	1.96718	3.80292	0.0014104	220.98	3384.2	34.22	76.973	2420.72	95.46	4472.62	584.676	28.99	638.908	77.618	1.6216	1.24986	57.58	24.05	358.276	358.276	397.401	181.08
alloy101	61	16	16	0	0	3	4	0	0	0	0	0	4.61	1.6186	14.229	-30.7856	9.3275	-53.3407	2418.13	712.11	6.94657	1.4016	357.949	81.7571	8.2858	0.732651	0.135861	1.95104	4.83142	0.0016064	220.63	3379.5	34.53	77.8289	2418.28	95.19	4471.21	583.626	28.973	637.762	76.757	1.6186	1.24583	57.55	23.827	358.168	358.168	399.148	181.18
alloy102	60	16	16	0	0	4	4	0	0	0	0	0	4.6	1.6156	14.577	-30.848	9.5647	-53.9524	2415.59	710.91	7.00689	1.403	357.845	81.7991	8.369	0.748975	0.13656	1.9349	5.85992	0.0018024	220.28	3374.8	34.84	78.6847	2415.84	94.92	4469.8	582.576	28.956	636.616	75.896	1.6156	1.2418	57.52	23.604	358.061	358.061	400.895	181.28
alloy103	58	16	24	2	0	0	0	0	0	0	0	0	4.56	1.6338	11.884	-31.4656	8.5626	-51.4101	2329.26	787.7	6.21152	1.3928	377.077	94.8104	7.5781	0.633852	0.149103	1.94238	2.16222	0.00192	220.2	3466	31.56	70.407	2349.43	97.66	4327.78	562.786	28.367	617.278	73.988	1.6338	1.23136	58.14	25.532	357.445	357.445	399.077	177.2
alloy104	47.2	16	24.7	1.9	2	8.2	0	0	0	0	0	0	4.493	1.60997	15.048	-32.4722	11.2372	-58.4695	2313.5	748.84	6.87687	1.4017	355.283	84.1018	8.4952	0.8006	0.155708	1.80297	10.6705	0.0035596	217.089	3479.66	33.657	76.3573	2314.17	99.038	4266.78	546.01	28.0717	599.752	65.9859	1.60997	1.19343	57.895	24.1487	355.452	355.452	413.508	177.306
alloy105	47.9	16	24	1.9	2	8.2	0	0	0	0	0	0	4.501	1.61045	15.037	-32.4378	11.2245	-58.4629	2318.6	749.02	6.90288	1.4013	355.488	83.998	8.4983	0.802309	0.155419	1.80746	10.6358	0.0035316	217.334	3475.04	33.79	76.6726	2319.84	98.961	4276.98	547.812	28.1276	601.572	66.5354	1.61039	1.19607	57.909	24.0612	355.7	355.7	412.541	177.46
alloy106	53.5	16	20	3	5	0	2	0	0	0	0	0.5	4.605	1.6357	12.702	-32.0762	10.8868	-57.2421	2311.6	790.41	6.39943	1.387	357.235	83.7466	8.2356	0.784567	0.160513	1.89698	2.03058	0.0021452	220.42	3580.3	31.215	69.5992	2311.46	104.555	4242.75	548.043	27.9858	602.262	74.808	1.6357	1.23237	58.64	25.3095	360.364	360.378	400.161	175.575
alloy107	51.5	16	20	3	5	0	4	0	0	0	0	0.5	4.585	1.6303	13.397	-32.4222	11.3659	-58.5542	2299.16	787.19	6.35927	1.3904	357.098	83.7965	8.4893	0.805992	0.15771	1.87638	2.01126	0.0021504	219.72	3586.7	31.195	69.5655	2299.02	103.815	4236.05	545.783	27.8339	599.802	73.908	1.6303	1.22724	58.56	25.0935	360.22	360.234	403.847	175.735
alloy108	49.5	16	20	3	5	0	6	0	0	0	0	0.5	4.565	1.6249	14.037	-32.781	11.7515	-59.6534	2286.72	783.64	6.31957	1.3939	356.962	83.8462	8.726	0.819755	0.154334	1.85578	1.99194	0.0021556	219.02	3593.1	31.175	69.5319	2286.58	103.075	4229.35	543.523	27.6819	597.342	73.008	1.6249	1.22209	58.48	24.8775	360.076	360.09	407.533	175.895
alloy109	52.5	16	20	3	5	0	2	0	0	0	0	1.5	4.595	1.6393	13.1	-31.2006	11.2206	-56.8862	2289.15	818.83	6.39143	1.3889	357.117	83.7935	8.3871	0.823242	0.159512	1.8677	2.02528	0.0021432	219.54	3570.5	31.305	69.8572	2289.01	104.005	4221.33	544.203	27.7886	597.944	75.02	1.6393	1.23411	58.94	25.0025	366.114	366.157	408.458	175.045
alloy110	50.5	16	20	3	5	0	4	0	0	0	0	1.5	4.575	1.6339	13.789	-31.613	11.6965	-58.2425	2276.71	815.26	6.35151	1.3924	356.98	83.8431	8.6309	0.84236	0.157016	1.8471	2.00596	0.0021484	218.84	3576.9	31.285	69.8236	2276.57	103.265	4214.63	541.943	27.6365	595.484	74.12	1.6339	1.22897	58.86	24.7865	365.97	366.013	412.144	175.205
alloy111	48.5	16	20	3	5	0	6	0	0	0	0	1.5	4.555	1.6285	14.425	-32.0382	12.0789	-59.3881	2264.27	811.38	6.31205	1.3958	356.843	83.8925	8.8587	0.853665	0.153917	1.8265	1.98664	0.0021536	218.14	3583.3	31.265	69.7899	2264.13	102.525	4207.93	539.683	27.4845	593.024	73.22	1.6285	1.22382	58.78	24.5705	365.826	365.869	415.83	175.365
alloy112	50.5	16	20	1.5	0	4	8	0	0	0	0	0	4.49	1.60255	15.667	-32.4342	11.2565	-58.6742	2331.1	741.26	6.68964	1.4114	357.296	82.8023	8.7942	0.809023	0.145549	1.83281	6.00552	0.0024168	217.42	3438.3	33.62	75.827	2331.35	93.355	4364.74	561.822	28.0912	615.264	70.302	1.60255	1.21143	57.655	23.375	357.478	357.478	414.911	179.52
alloy113	49.5	16	20	1.5	0	4	8	0	0	0	1	0	4.49	1.60155	15.701	-32.4476	11.6649	-59.7026	2336.5	749.11	6.76717	1.4114	357.296	82.8024	8.7942	0.839971	0.15083	1.82657	6.19902	0.0024538	217.42	3437.5	33.94	76.7074	2336.75	94.165	4371.89	562.601	28.0703	615.755	69.751	1.60155	1.20954	57.645	23.206	357.476	357.476	414.908	179.54
alloy114	48.5	16	20	1.5	0	4	8	0	0	0	2	0	4.49	1.60055	15.733	-32.461	11.9564	-60.4617	2341.9	756.77	6.84469	1.4114	357.296	82.8025	8.7942	0.862595	0.154599	1.82033	6.39253	0.0024908	217.42	3436.7	34.26	77.5878	2342.15	94.975	4379.02	563.381	28.0493	616.245	69.2	1.60055	1.20765	57.635	23.037	357.473	357.473	414.906	179.56
alloy115	46.5	16	20	1.5	0	4	8	0	0	0	4	0	4.49	1.59855	15.796	-32.4878	12.4188	-61.7055	2352.7	771.57	6.99973	1.4114	357.295	82.8028	8.7943	0.899344	0.160575	1.80785	6.77952	0.0025648	217.42	3435.1	34.9	79.3486	2352.95	96.595	4393.31	564.942	28.0072	617.224	68.098	1.59855	1.20387	57.615	22.699	357.467	357.467	414.9	179.6
alloy116	53	16	24	0	0	0	4	3	0	0	0	0	4.59	1.6396	16.131	-31.124	10.028	-54.8443	2365.41	726.98	6.48484	1.3977	355.004	83.3158	8.0987	0.762123	0.152892	1.90504	2.18542	0.0013534	218.88	3527.7	32.11	71.7495	2365.26	103.6	4355.73	563.484	28.42	618.179	72.634	1.6396	1.22626	57.57	25.019	355.195	355.195	404.487	178.88
alloy117	50	16	24	0	0	0	4	6	0	0	0	0	4.62	1.6564	18.389	-31.28	10.6407	-56.4962	2369.79	731.35	6.51973	1.3958	354.544	83.4946	8.1112	0.806145	0.161733	1.8619	2.22892	0.0013684	218.88	3609	32.14	71.8408	2369.64	110.32	4352.58	560.784	28.456	615.959	72.208	1.6564	1.22476	57.66	24.542	354.724	354.724	404.016	178.64
alloy118	49	16	24	0	0	0	8	3	0	0	0	0	4.55	1.6288	17.226	-31.6296	10.746	-56.7809	2340.53	722.23	6.40535	1.4047	354.73	83.4085	8.5462	0.795183	0.14713	1.86384	2.14678	0.0013638	217.48	3540.5	32.07	71.6822	2340.38	102.12	4342.33	558.964	28.116	613.259	70.834	1.6288	1.21598	57.41	24.587	354.907	354.907	411.859	179.2
alloy119	46	16	24	0	0	0	8	6	0	0	0	0	4.58	1.6456	19.451	-31.8048	11.3385	-58.3926	2344.91	726.89	6.43953	1.4027	354.27	83.5856	8.5674	0.835967	0.154475	1.8207	2.19028	0.0013788	217.48	3621.8	32.1	71.7735	2344.76	108.84	4339.18	556.264	28.152	611.039	70.408	1.6456	1.21448	57.5	24.11	354.436	354.436	411.388	178.96
alloy120	64	16	0	0	0	0	20	0	0	0	0	0	4.64	1.594	17.013	-31.6416	7.4886	-50.0311	2455.67	687.22	7.04424	1.4196	362.76	78.7477	9.4914	0.581182	0.0831266	1.93722	0.79936	0.00042	221.68	3339.2	36.48	82.1985	2455.52	88.32	4654.96	609.88	29.088	663.12	84.7	1.594	1.27712	57.32	20.768	362.99	362.99	401.29	185.68
alloy121	60	16	0	0	4	0	20	0	0	0	0	0	4.68	1.5964	17.062	-32.3392	8.7326	-53.5845	2432.87	686.07	6.99048	1.4124	361.198	79.7617	9.8269	0.656951	0.0904296	1.92738	0.87736	0.000488	221.68	3437.6	35.8	80.5621	2432.72	95.28	4572.04	596.36	28.856	649.699	83.828	1.5964	1.27196	57.4	21.444	361.414	361.414	399.714	184.4
alloy122	60	16	0	0	0	4	20	0	0	0	0	0	4.6	1.582	17.96	-31.9232	8.7326	-53.2789	2445.51	682.96	7.27355	1.4256	362.344	78.9467	9.6994	0.66897	0.0928226	1.87266	4.91336	0.001204	220.28	3320.4	37.72	85.6218	2445.76	87.24	4649.32	605.68	29.02	658.536	81.256	1.582	1.261	57.2	19.876	362.56	362.56	408.279	186.08
alloy123	60	16	0	0	0	0	20	0	0	0	4	0	4.64	1.59	17.111	-31.6736	8.7326	-53.3066	2477.27	715.16	7.34542	1.4197	362.758	78.7484	9.4913	0.682998	0.0969376	1.91226	1.57336	0.000568	221.68	3336	37.76	85.7201	2477.12	91.56	4683.52	613	29.004	665.08	82.496	1.59	1.26956	57.28	20.092	362.98	362.98	401.28	185.76
alloy124	82	16	0	0	2	0	0	0	0	0	0	0	4.86	1.6492	10.978	-30.3216	4.4412	-41.7296	2568.67	666.03	7.45404	1.3812	363.347	78.6356	7.4381	0.376233	0.0802743	2.1383	1.03156	0.000402	228.68	3324.4	36.34	81.7167	2568.52	99.2	4680.5	625.72	30.492	681.01	93.264	1.6492	1.32594	58.16	23.266	363.642	363.642	363.642	183.44
alloy125	80	16	0	0	4	0	0	0	0	0	0	0	4.88	1.6504	10.956	-30.5152	4.9924	-43.2821	2557.27	668.86	7.42832	1.3776	362.566	79.1546	7.5597	0.418379	0.0873575	2.13338	1.07056	0.000436	228.68	3373.6	36	80.8985	2557.12	102.68	4639.04	618.96	30.376	674.299	92.828	1.6504	1.32336	58.2	23.604	362.854	362.854	362.854	182.8
alloy126	78	16	0	0	6	0	0	0	0	0	0	0	4.9	1.6516	10.933	-30.6864	5.4525	-44.5678	2545.87	671.34	7.40225	1.374	361.786	79.6625	7.6716	0.452362	0.0926454	2.12846	1.10956	0.00047	228.68	3422.8	35.66	80.0803	2545.72	106.16	4597.58	612.2	30.26	667.589	92.392	1.6516	1.32078	58.24	23.942	362.066	362.066	362.066	182.16
alloy127	76	16	0	0	8	0	0	0	0	0	0	0	4.92	1.6528	10.909	-30.8352	5.8518	-45.6664	2534.47	673.49	7.37583	1.3704	361.005	80.1596	7.7742	0.480983	0.0968229	2.12354	1.14856	0.000504	228.68	3472	35.32	79.2621	2534.32	109.64	4556.12	605.44	30.144	660.878	91.956	1.6528	1.3182	58.28	24.28	361.278	361.278	361.278	181.52
alloy128	58	16	20	2	2	2	0	0	0	0	0	0	4.6	1.6314	12.652	-31.6688	9.6922	-54.5953	2365.46	760.49	6.6738	1.3909	357.645	83.0043	7.8907	0.723946	0.155665	1.93082	4.06022	0.002186	220.9	3479.4	32.6	73.102	2365.51	100.16	4341.78	564.222	28.537	618.676	74.97	1.6314	1.2358	58.2	24.924	357.854	357.854	396.258	177.64
alloy129	96.3	0.7	0	3	0	0	0	0	0	0	0	0	4.933	1.6024	2.504	-3.60602	1.4652	-7.54479	2688.21	594.22	8.35877	1.4272	333.779	21.7279	1.6133	1.09227	0.562946	2.47127	1.1156	0.0012866	228.866	3519.64	39.971	90.4749	2688.06	103.544	4937.34	666.044	26.4851	718.956	85.1245	1.6024	1.25393	53.974	26.8016	334.125	334.125	334.125	194.991
alloy130	86	5	0	9	0	0	0	0	0	0	0	0	4.77	1.6159	6.524	-15.5468	4.1255	-25.9988	2533.5	826.86	7.7349	1.4155	347.434	49.7191	4.2545	0.67229	0.227918	2.21826	1.01827	0.003054	228.54	3561.8	37.13	83.7321	2533.36	98.95	4724.55	629.519	26.5455	682.661	84.551	1.6159	1.25204	56.85	24.358	347.744	347.744	347.744	186.45
alloy131	78.3	12.7	0	9	0	0	0	0	0	0	0	0	4.693	1.639	9.959	-28.2173	5.5731	-41.8806	2451.65	865.97	7.21162	1.3942	363.839	71.6046	6.5992	0.484217	0.127972	2.01768	0.942502	0.0030386	228.386	3463.24	35.051	78.7408	2451.51	94.484	4582.56	606.65	28.3781	660.87	88.2085	1.639	1.28453	59.314	22.1096	364.121	364.121	364.121	179.751
alloy132	66	12	22	0	0	0	0	0	0	0	0	0	4.66	1.6228	10.522	-23.5488	7.1648	-41.0639	2444.61	704.69	6.87657	1.4031	347.915	73.4589	6.6521	0.743781	0.161915	2.10639	2.12092	0.001256	221.06	3471.6	33.58	75.2191	2444.46	100.46	4475.18	587.732	27.896	641.84	74.53	1.6228	1.2287	56.4	26.846	348.152	348.152	386.316	182.72
alloy133	68	14	18	0	0	0	0	0	0	0	0	0	4.68	1.6312	11.079	-26.9984	7.0351	-44.2746	2455.71	708.24	6.90195	1.3963	353.574	77.5937	7.0867	0.639896	0.140082	2.07993	1.90324	0.001092	222.42	3419.6	33.8	75.7243	2455.56	98.86	4496.58	592.088	28.692	646.58	78.62	1.6312	1.25222	57.12	25.762	353.819	353.819	385.044	181.86
alloy134	49	16	20	3	6	2	0	0	4	0	0	0	4.62	1.6351	12.627	-32.46	12.019	-60.1255	2301.81	766.44	6.46018	1.3792	355.751	84.4809	8.2108	0.852294	0.178278	1.92304	4.28545	0.002666	220.86	3637.2	30.92	69.1278	2301.86	107.69	4181.93	537.943	27.7725	592.534	72.242	1.6351	1.21934	58.57	26.81	355.928	355.928	394.331	174.48
alloy135	51	16	20	3	6	2	0	0	2	0	0	0	4.62	1.6345	12.636	-32.48	11.5481	-59.1925	2313.15	770.09	6.50816	1.3815	356.292	84.2276	8.1861	0.822429	0.172328	1.91026	4.20725	0.002608	220.86	3615.6	31.28	69.9671	2313.2	107.23	4209.27	542.343	27.9585	596.884	72.952	1.6345	1.22332	58.55	26.106	356.476	356.476	394.879	175.02
alloy136	52	16	20	3	3	2	0	0	4	0	0	0	4.59	1.6333	12.633	-32.2152	11.4112	-58.6767	2318.91	771.78	6.50901	1.3846	356.923	83.8433	8.0297	0.821399	0.176983	1.93042	4.22695	0.002615	220.86	3563.4	31.43	70.3551	2318.96	102.47	4244.12	548.083	27.9465	602.599	72.896	1.6333	1.22321	58.51	26.303	357.11	357.11	395.513	175.44
alloy137	54	16	20	3	3	2	0	0	2	0	0	0	4.59	1.6327	12.641	-32.2208	10.9305	-57.6916	2330.25	775	6.55629	1.3868	357.463	83.5805	7.9973	0.790508	0.170904	1.91764	4.14875	0.002557	220.86	3541.8	31.79	71.1944	2330.3	102.01	4271.46	552.483	28.1325	606.949	73.606	1.6327	1.22719	58.49	25.599	357.658	357.658	396.061	175.98
alloy138	83	16	0	0	0	1	0	0	0	0	0	0	4.835	1.645	11.522	-30.1072	4.1064	-40.6916	2577.53	662.56	7.53943	1.3863	364.024	78.1576	7.4228	0.351556	0.0745291	2.12708	2.02106	0.000564	228.33	3270.5	36.99	83.3908	2577.48	95.45	4720.55	631.43	30.591	686.574	92.839	1.645	1.32449	58.09	22.705	364.323	364.323	366.178	184.18
alloy139	81	16	0	0	0	3	0	0	0	0	0	0	4.815	1.639	12.482	-30.12	4.7314	-42.2913	2572.45	661.93	7.6586	1.3893	363.816	78.2616	7.6442	0.404093	0.0809703	2.0948	4.07806	0.000956	227.63	3261.1	37.61	85.1025	2572.6	94.91	4717.73	629.33	30.557	684.282	91.117	1.639	1.31643	58.03	22.259	364.108	364.108	369.672	184.38
alloy140	77	16	0	0	0	7	0	0	0	0	0	0	4.775	1.627	14.132	-30.184	5.6586	-44.683	2562.29	660.47	7.89367	1.3953	363.4	78.4674	8.0465	0.480353	0.0873967	2.03024	8.19206	0.00174	226.23	3242.3	38.85	88.5258	2562.84	93.83	4712.09	625.13	30.489	679.698	87.673	1.627	1.30031	57.91	21.367	363.677	363.677	376.66	184.78
alloy141	54	16	22	3	3	2	0	0	0	0	0	0	4.48	1.6309	12.708	-32.332	10.3733	-56.4542	2325.41	777.55	6.52317	1.3898	357.305	83.691	7.9818	0.746077	0.162823	1.89204	4.16955	0.002579	220.16	3533.4	31.77	71.1329	2325.46	101.77	4269.66	551.735	28.1585	606.099	72.746	1.6309	1.22363	58.43	25.145	357.499	357.499	399.372	176.08
alloy142	81.3	18.7	0	0	0	0	0	0	0	0	0	0	4.812	1.6561	11.697	-34.0549	4.006	-44.2757	2551.37	687.63	7.29917	1.3774	369.88	83.0707	7.813	0.300126	0.0656259	2.07288	0.965992	0.0003626	228.626	3240.64	35.951	80.7848	2551.22	94.154	4672.17	624.461	31.2506	680.079	94.9825	1.6561	1.33991	58.984	22.1396	370.173	370.173	370.173	181.731
alloy143	75	25	0	0	0	0	0	0	0	0	0	0	4.75	1.675	12.99	-42	4.6753	-53.6153	2484.4	733.44	6.88267	1.36	383.303	92.2534	8.7876	0.276555	0.0605437	1.90878	0.904	0.00035	228.5	3160	34.25	76.701	2484.25	90.5	4556	605.75	32.75	662.25	97.975	1.675	1.3665	61	20.3	383.572	383.572	383.572	176.25
alloy144	71.3	18.7	10	0	0	0	0	0	0	0	0	0	4.752	1.6501	12.116	-34.2325	6.5263	-50.3556	2470.47	718.72	6.90582	1.3807	366.384	85.3774	7.9406	0.470985	0.103505	2.00878	1.46099	0.0007626	225.126	3306.64	34.051	76.2808	2470.32	95.254	4526.47	598.721	30.4506	654.079	87.1325	1.6501	1.30221	58.784	23.3896	366.641	366.641	383.988	179.531
alloy145	70	20	10	0	0	0	0	0	0	0	0	0	4.74	1.654	12.427	-36.08	6.6663	-52.4568	2456.65	726.25	6.8198	1.3771	369.154	87.5807	8.1675	0.453901	0.0999325	1.97492	1.4482	0.00076	225.1	3290	33.7	75.4382	2456.5	94.5	4502.5	594.86	30.76	650.4	87.75	1.654	1.3077	59.2	23.01	369.406	369.406	386.753	178.4
alloy146	66	12	22	0	0	0	0	0	0	0	0	0	4.72	1.6228	10.522	-23.5488	7.1648	-41.0639	2444.61	704.69	6.87657	1.4031	347.915	73.4589	6.6521	0.743781	0.161915	2.10639	2.12092	0.001256	221.06	3471.6	33.58	75.2191	2444.46	100.46	4475.18	587.732	27.896	641.84	74.53	1.6228	1.2287	56.4	26.846	348.152	348.152	386.316	182.72
alloy147	60	12	22	6	0	0	0	0	0	0	0	0	4.69	1.6234	10.512	-26.7648	8.8364	-47.4032	2335.61	826.1	6.54539	1.4033	352.409	74.5119	6.655	0.771102	0.199517	1.96539	2.0659	0.003032	220.82	3568.8	31.9	71.2637	2335.47	98.36	4341.68	563.978	26.933	617.714	71.914	1.6234	1.20866	57.9	25.658	352.625	352.625	390.789	177.92
alloy148	59	16	22	3	0	0	0	0	0	0	0	0	4.69	1.6351	11.817	-31.8312	8.67	-52.1848	2347.59	784.75	6.44512	1.3922	358.684	82.9409	7.5585	0.639423	0.151757	1.9317	2.05405	0.002136	220.86	3469	31.66	70.6485	2347.44	97.09	4334.67	563.975	28.3665	618.457	75.122	1.6351	1.23556	58.43	25.084	358.897	358.897	397.06	176.84
alloy149	81.3	18.7	0	0	0	0	0	0	0	0	0	0	4.813	1.6561	11.697	-34.0549	4.006	-44.2757	2551.37	687.63	7.29917	1.3774	369.88	83.0707	7.813	0.300126	0.0656259	2.07288	0.965992	0.0003626	228.626	3240.64	35.951	80.7848	2551.22	94.154	4672.17	624.461	31.2506	680.079	94.9825	1.6561	1.33991	58.984	22.1396	370.173	370.173	370.173	181.731
alloy150	76.3	18.7	5	0	0	0	0	0	0	0	0	0	4.7865	1.6531	11.912	-34.1237	5.568	-48.1045	2510.92	705.35	7.10269	1.379	368.132	84.25	7.8781	0.409709	0.0897132	2.04083	1.21349	0.0005626	226.876	3273.64	35.001	78.5328	2510.77	94.704	4599.32	611.591	30.8506	667.079	91.0575	1.6531	1.32106	58.884	22.7646	368.407	368.407	377.081	180.631
alloy151	76.3	18.7	0	0	0	0	5	0	0	0	0	0	4.7865	1.6561	11.697	-34.4917	5.568	-48.5246	2520.27	694.82	7.18862	1.3861	369.538	83.2479	8.5111	0.406847	0.0768649	2.02138	0.917692	0.0003756	226.876	3256.64	35.901	80.7007	2520.12	92.304	4655.42	618.811	30.8706	673.929	92.7325	1.6426	1.32706	58.784	21.5996	369.813	369.813	379.388	182.131
alloy152	71.3	18.7	5	0	0	0	5	0	0	0	0	0	4.76	1.6531	11.912	-34.6205	7.1026	-52.2337	2479.82	709.38	6.99481	1.3877	367.79	84.4177	8.5598	0.508749	0.0969371	1.98933	1.16519	0.0005756	225.126	3289.64	34.951	78.4487	2479.67	92.854	4582.57	605.941	30.4706	660.929	88.8075	1.6396	1.30821	58.684	22.2246	368.047	368.047	386.296	181.031
alloy153	48	16	30	0	0	0	6	0	0	0	0	0	4.48	1.63	12.075	-31.488	9.7732	-53.9668	2300.05	717.85	6.17597	1.4052	353.23	84.2268	8.3491	0.713886	0.140203	1.88912	2.4196	0.0015836	216.08	3492.4	30.92	68.9222	2299.9	96.8	4264.76	548.48	27.752	602.34	67.45	1.6138	1.2	57.28	26.03	353.402	353.402	416.933	177.96
alloy154	42	16	30	0	0	0	12	0	0	0	0	0	4.42	1.63	12.075	-32.3616	10.5853	-56.3133	2262.73	704.41	6.06358	1.4156	352.819	84.3554	8.9267	0.740126	0.132838	1.82732	2.36164	0.0015992	213.98	3511.6	30.86	68.8213	2262.58	94.58	4244.66	541.7	27.296	594.96	64.75	1.5976	1.18458	57.04	25.382	352.97	352.97	427.991	178.44
alloy155	51	13	30	0	0	0	6	0	0	0	0	0	4.51	1.621	11.108	-26.0544	9.4666	-48.1299	2331.94	710.82	6.371	1.4135	346.838	77.3824	7.6868	0.847287	0.160215	1.96726	2.44912	0.0015896	216.14	3530.8	31.73	70.8668	2331.79	98.54	4320.08	557.39	27.038	610.83	66.025	1.6048	1.18734	56.32	26.906	347.022	347.022	410.553	180.57
alloy156	45	13	30	0	0	0	12	0	0	0	0	0	4.45	1.621	11.108	-26.6976	10.3109	-50.3572	2294.62	699.95	6.25497	1.4239	346.428	77.4884	8.2611	0.886207	0.151085	1.90546	2.39116	0.0016052	214.04	3550	31.67	70.7659	2294.47	96.32	4299.98	550.61	26.582	603.45	63.325	1.5886	1.17192	56.08	26.258	346.59	346.59	421.611	181.05
alloy157	54	10	30	0	0	0	6	0	0	0	0	0	4.54	1.612	9.968	-20.2176	9.0872	-41.6982	2363.83	701.3	6.5673	1.4217	340.447	69.2835	6.9302	1.06247	0.189208	2.04541	2.47864	0.0015956	216.2	3569.2	32.54	72.8115	2363.68	100.28	4375.4	566.3	26.324	619.32	64.6	1.5958	1.17468	55.36	27.782	340.641	340.641	404.172	183.18
alloy158	48	10	30	0	0	0	12	0	0	0	0	0	4.48	1.612	9.968	-20.6304	9.9617	-43.8064	2326.51	693.03	6.44759	1.4322	340.036	69.3641	7.5096	1.12339	0.176644	1.98361	2.42068	0.0016112	214.1	3588.4	32.48	72.7105	2326.36	98.06	4355.3	559.52	25.868	611.94	61.9	1.5796	1.15926	55.12	27.134	340.209	340.209	415.23	183.66
alloy159	78	16	0	0	0	0	6	0	0	0	0	0	4.78	1.6318	13.328	-30.432	5.6937	-44.8605	2534.11	680.38	4.27221	1.3953	363.718	78.3012	8.13	0.474121	0.0861417	2.08142	0.9346	0.0003836	226.58	3294.4	36.62	82.434	2542.6	93.5	4701.86	625.7	30.152	680.34	91	1.6318	1.3131	57.88	22.28	363.998	363.998	375.488	184.56
alloy160	42	16	10	2	0	0	30	0	0	0	0	0	4.4	1.6422	11.393	-35.1968	11.0348	-60.3147	2276.24	724.5	6.37875	1.4404	360.078	81.2935	10.1204	0.71364	0.107738	1.72312	1.17942	0.001438	214.6	3469.6	33.92	76.2078	2276.09	85.02	4431.26	564.922	27.207	616.778	71.478	1.5612	1.20704	57.22	20.542	360.229	360.229	435.026	182.68
alloy161	42	16	20	2	0	0	20	0	0	0	0	0	4.4	1.6362	11.752	-34.2688	11.4698	-60.1623	2257.54	734.03	6.19141	1.4263	357.266	82.9892	9.5243	0.755601	0.126442	1.76202	1.77102	0.001812	214.6	3503.6	32.12	71.8721	2257.39	89.82	4319.06	550.482	27.167	603.078	68.128	1.5822	1.19504	57.42	22.872	357.417	357.417	430.411	179.68
alloy162	56	16	26	2	0	0	0	0	0	0	0	0	4.54	1.6326	11.948	-31.5616	8.6997	-51.8615	2333.4	766.39	6.34105	1.3935	356.537	83.6085	7.598	0.643183	0.150697	1.92956	2.26122	0.002	219.5	3479.2	31.18	69.5062	2333.25	97.88	4298.64	557.638	28.207	612.078	72.418	1.6326	1.22382	58.1	25.782	356.738	356.738	401.84	176.76
alloy163	60	17	23	0	0	0	0	0	0	0	0	0	4.6	1.6372	12.143	-32.0664	7.863	-50.8068	2383.37	729.33	6.50433	1.3897	358.218	84.8733	7.7681	0.584426	0.130304	1.96974	2.12122	0.001286	220.61	3414.2	32.04	71.5277	2383.22	97.67	4368.41	570.308	29.006	625.09	76.12	1.6372	1.24603	57.98	25.511	358.434	358.434	398.332	178.15
alloy164	56	16	22	2	2	2	0	0	0	0	0	0	4.58	1.6302	12.71	-31.7648	9.8582	-54.9245	2349.28	760.88	6.59419	1.3915	356.946	83.3802	7.9104	0.729099	0.157544	1.918	4.15922	0.002266	220.2	3492.6	32.22	72.2013	2349.33	100.38	4312.64	559.074	28.377	613.476	73.4	1.6302	1.22826	58.16	25.174	357.148	357.148	399.021	177.2
alloy165	41	16	22	2	17	2	0	0	0	0	0	0	4.73	1.6392	12.676	-32.8268	12.0519	-60.1097	2263.78	732.23	6.34758	1.3645	351.09	86.3812	8.7405	0.831115	0.157755	1.8811	4.45172	0.002521	220.2	3861.6	29.67	66.0647	2263.83	126.48	4001.69	508.374	27.507	563.148	70.13	1.6392	1.20891	58.46	27.709	351.238	351.238	393.111	172.4
alloy166	99	1	0	0	0	0	0	0	0	0	0	0	4.99	1.603	2.985	-2.2176	0.4656	-3.49312	2739.52	378.92	8.5007	1.4262	332.171	21.1982	1.9255	0.575181	0.125582	2.53395	1.14016	0.000398	228.98	3467.2	40.73	92.2582	2739.37	104.42	4998.56	677.03	27.038	730.17	86.575	1.603	1.26522	53.32	27.308	332.527	332.527	332.527	197.13
alloy167	98	2	0	0	0	0	0	0	0	0	0	0	4.98	1.606	4.2	-4.3904	0.8151	-6.61472	2728.89	421.97	8.43155	1.4235	334.301	29.827	2.7145	0.506632	0.110619	2.5079	1.13032	0.000396	228.96	3454.4	40.46	91.6099	2728.74	103.84	4980.12	674.06	27.276	727.34	87.05	1.606	1.26944	53.64	27.016	334.654	334.654	334.654	196.26
alloy168	96.5	3.5	0	0	0	0	0	0	0	0	0	0	4.965	1.6105	5.513	-7.5656	1.2614	-10.9877	2712.94	468.51	8.32812	1.4193	337.497	39.1543	3.5737	0.452324	0.0987681	2.46883	1.11556	0.000393	228.93	3435.2	40.055	90.6376	2712.8	102.97	4952.46	669.605	27.633	723.095	87.7625	1.6105	1.27577	54.12	26.578	337.844	337.844	337.844	194.955
alloy169	70	2	28	0	0	0	0	0	0	0	0	0	4.7	1.5892	5.188	-3.0464	5.6896	-17.2839	2502.37	653.23	7.31193	1.4327	324.512	34.9209	2.9732	4.67354	0.643626	2.32842	2.51632	0.001516	219.16	3639.2	35.14	78.9989	2502.22	106.92	4572.16	601.988	25.036	654.54	65.07	1.5892	1.16388	53.08	30.516	324.764	324.764	373.336	190.1
alloy170	60.74	0.62	27.89	3.13	6.33	1.29	0	0	0	0	0	0	4.7033	1.58537	5.234	-4.07583	8.5611	-24.8083	2421.71	727.43	7.23032	1.4271	321.35	28.6406	3.9077	5.08669	0.560644	2.25513	3.94595	0.00280129	218.649	3856.5	33.9809	76.394	2421.69	117.279	4396.53	571.228	23.8249	623.429	60.6455	1.58537	1.13465	53.511	31.0676	321.569	321.569	372.342	186.924
alloy171	63.68	0.51	25.3	2.85	6.02	0.99	0.65	0	0	0	0	0	4.7177	1.58728	4.815	-3.55262	8.4056	-24.1245	2447.4	716.39	7.33027	1.4278	321.919	26.978	3.8552	5.79062	0.565555	2.28008	3.50052	0.00255265	219.447	3832.14	34.5343	77.6755	2447.36	116.457	4447.19	579.958	24.0246	632.185	62.7819	1.58552	1.14483	53.4344	30.7757	322.148	322.148	369.117	187.935
alloy172	47.8	16	24	1.9	2.1	8.2	0	0	0	0	0	0	4.491	1.61045	15.037	-32.4378	11.2245	-58.4629	2318.6	749.02	6.90288	1.4013	355.488	83.998	8.4983	0.802309	0.155419	1.80721	10.6378	0.0035333	217.334	3477.5	33.773	76.6317	2319.27	99.135	4274.91	547.474	28.1218	601.237	66.5136	1.61045	1.19594	57.911	24.0781	355.66	355.66	412.502	177.428
alloy173	56	16	22	2	2	2	0	0	0	0	0	0	4.58	1.6302	12.71	-31.7648	9.8582	-54.9245	2349.28	760.88	6.59419	1.3915	356.946	83.3802	7.9104	0.729099	0.157544	1.918	4.15922	0.002266	220.2	3492.6	32.22	72.2013	2349.33	100.38	4312.64	559.074	28.377	613.476	73.4	1.6302	1.22826	58.16	25.174	357.148	357.148	399.021	177.2
alloy174	47	17	20	2	2	4	0	0	0	0	8	0	4.57	1.6204	14.17	-33.4888	12.1823	-62.6404	2392.95	815.19	7.36986	1.3912	359.565	85.0654	8.2816	0.870489	0.177624	1.82257	7.65538	0.002872	220.18	3450.8	35.51	81.2088	2393.2	105.52	4377.64	565.392	28.573	617.474	69.315	1.6204	1.21684	58.38	22.834	359.744	359.744	401.857	177.13
alloy175	58	14	18	2	2	1	0	5	0	0	0	0	4.7	1.6576	16.305	-28.5672	10.4106	-53.6853	2412.74	759.33	6.88619	1.3909	353.421	78.6355	7.3672	0.879263	0.19181	1.93997	3.0249	0.001939	221.99	3632	33.26	74.5956	2412.69	112.57	4403.96	571.86	28.298	626.981	75.741	1.6576	1.23643	57.78	24.686	353.629	353.629	386.709	179.32
alloy176	49	14	20	2	2	3	0	10	0	0	0	0	4.71	1.6784	20.324	-28.9072	11.9607	-57.5983	2398.78	765.29	6.99339	1.3913	351.746	79.3562	7.6101	0.992524	0.206527	1.82297	5.2534	0.002436	220.59	3771.3	33.55	75.5587	2398.93	123.45	4366.75	560.112	28.164	615.788	71.739	1.6784	1.21833	57.83	23.695	351.923	351.923	392.181	178.68
alloy177	40	14	22	2	2	5	0	15	0	0	0	0	4.72	1.6992	23.487	-29.1816	13.0174	-60.2258	2384.82	770.78	7.10115	1.3916	350.072	80.0353	7.8452	1.06383	0.211503	1.70597	7.4819	0.002933	219.19	3910.6	33.84	76.5217	2385.17	134.33	4329.54	548.364	28.03	604.595	67.737	1.6992	1.20023	57.88	22.704	350.216	350.216	397.653	178.04
alloy178	47	16	18	2	2	5	0	10	0	0	0	0	4.69	1.6793	21.13	-32.0328	12.415	-61.6875	2388.62	768.89	7.0629	1.3881	356.499	83.3909	8.1837	0.925761	0.185373	1.75142	7.19172	0.002744	220.55	3723.1	34.01	76.8747	2388.97	121.53	4356.19	557.22	28.766	613.036	72.537	1.6796	1.22625	58.45	22.415	356.668	356.668	397.166	177.58
alloy179	44	16	20	2	2	1	0	15	0	0	0	0	4.76	1.7184	22.162	-31.6872	12.167	-60.7651	2389.9	781.34	6.7935	1.3795	355.448	83.9071	7.7664	0.917655	0.201718	1.73126	3.24922	0.002065	221.25	3890.6	32.44	72.7028	2389.85	134.03	4327.44	551.772	28.734	608.719	73.701	1.7184	1.23233	58.68	22.762	355.607	355.607	392.156	176.34
alloy180	50	16	22	2	2	3	0	5	0	0	0	0	4.62	1.6552	17.493	-32.0104	11.5096	-59.1045	2354.04	766.49	6.71672	1.3897	356.075	83.7331	8.0184	0.846414	0.179013	1.82996	5.26022	0.002487	219.85	3623.4	32.58	73.2093	2354.19	111.31	4305.98	553.524	28.42	608.629	71.829	1.6552	1.22173	58.28	24.156	356.255	356.255	399.983	176.9
alloy181	42	18	18	2	2	3	0	15	0	0	0	0	4.74	1.7196	22.882	-34.5112	12.7032	-64.7415	2379.74	784.65	6.86515	1.3763	360.201	87.532	8.3153	0.875957	0.18372	1.6597	5.18754	0.002373	221.21	3842.4	32.9	74.0188	2379.89	132.11	4316.88	548.88	29.336	605.967	74.499	1.7196	1.24025	59.3	21.482	360.352	360.352	397.14	175.24
alloy182	48	18	20	2	2	5	0	5	0	0	0	0	4.6	1.6564	18.437	-35.1	11.9631	-63.1401	2343.88	769.16	6.78764	1.3865	360.827	87.3311	8.5646	0.798862	0.163091	1.7584	7.19854	0.002795	219.81	3575.2	33.04	74.5253	2344.23	109.39	4295.42	550.632	29.022	605.877	72.627	1.6564	1.22965	58.9	22.876	361	361	404.968	175.8
alloy183	45	18	22	2	2	1	0	10	0	0	0	0	4.67	1.6952	20.066	-34.7088	11.9214	-62.6664	2345.16	781.72	6.51597	1.3779	359.777	87.8758	8.1621	0.80549	0.178947	1.73824	3.25604	0.002116	220.51	3742.7	31.47	70.3534	2345.11	121.89	4266.67	545.184	28.99	601.56	73.791	1.6952	1.23573	59.13	23.223	359.939	359.939	399.957	174.56
alloy184	50	18	20	2	2	3	0	5	0	0	0	0	4.62	1.6624	17.743	-34.8808	11.5447	-61.9988	2348.96	771.99	6.66293	1.3836	361.035	87.2451	8.3654	0.777449	0.164972	1.79068	5.14154	0.002403	220.51	3584.6	32.42	72.8136	2349.11	109.93	4298.24	552.732	29.056	608.169	74.349	1.6624	1.23771	58.96	23.322	361.215	361.215	401.474	175.6
alloy185	50	16	20	2	2	5	0	5	0	0	0	0	4.62	1.6504	18.12	-32.0888	11.787	-59.9667	2365.14	763.3	6.92101	1.3921	356.566	83.4453	8.1959	0.868774	0.175473	1.8105	7.21822	0.002799	219.85	3600.8	33.58	75.8217	2365.49	110.55	4332.3	556.572	28.546	611.537	71.677	1.6504	1.22121	58.26	23.46	356.746	356.746	400.714	177.54
alloy186	52	16	20	2	2	3	0	5	0	0	0	0	4.64	1.6564	17.434	-31.9096	11.362	-58.84	2370.22	765.95	6.79664	1.3891	356.774	83.366	7.9983	0.84396	0.177607	1.84278	5.16122	0.002407	220.55	3610.2	32.96	74.1101	2370.37	111.09	4335.12	558.672	28.58	613.829	73.399	1.6564	1.22927	58.32	23.906	356.962	356.962	397.22	177.34
alloy187	53	15	24	2	4	2	0	0	0	0	0	0	4.59	1.6272	12.478	-30.4896	10.3825	-54.705	2332.33	755.11	6.54943	1.3914	353.336	82.0643	7.8769	0.794219	0.167337	1.9263	4.30706	0.002382	219.52	3567.8	31.77	71.1305	2332.38	104.66	4260.48	550.136	27.863	604.395	70.919	1.6272	1.21392	57.84	26.054	353.526	353.526	398.869	176.99
alloy188	45	8	29	3	10	5	0	0	0	0	0	0	4.62	1.5979	11.447	-20.0052	11.6863	-46.9573	2306.3	739.97	6.8636	1.406	334.769	65.494	7.1945	1.34726	0.225775	1.98992	7.81677	0.003582	216.82	3840.1	32.34	72.8697	2306.65	118.55	4165.85	530.667	25.2375	583.615	59.342	1.5979	1.14236	55.78	28.87	334.931	334.931	394.511	179.56
alloy189	82	16	0	2	0	0	0	0	0	0	0	0	4.8	1.6482	10.99	-30.8128	4.4412	-42.1101	2543.74	725.03	7.37127	1.3849	365.626	78.1556	7.3081	0.366642	0.0831556	2.09622	0.97422	0.00096	228.6	3307.6	36.12	81.2165	2543.59	95.02	4677.46	624.562	30.287	679.678	92.828	1.6482	1.32184	58.62	22.532	365.921	365.921	365.921	182.48
alloy190	79	16	0	5	0	0	0	0	0	0	0	0	4.74	1.6485	10.979	-31.7656	5.2313	-44.7876	2489.24	800.16	7.20841	1.385	367.873	78.177	7.3106	0.409939	0.0978822	2.02572	0.94671	0.001848	228.48	3356.2	35.28	79.2387	2489.09	93.97	4610.71	612.685	29.8055	667.615	91.52	1.6485	1.31182	59.37	21.938	368.158	368.158	368.158	180.08
alloy191	76	16	0	8	0	0	0	0	0	0	0	0	4.68	1.6488	10.967	-32.5888	5.8518	-46.8364	2434.74	860.8	7.04479	1.3851	370.121	78.1339	7.313	0.437193	0.10942	1.95522	0.9192	0.002736	228.36	3404.8	34.44	77.261	2434.6	92.92	4543.96	600.808	29.324	655.552	90.212	1.6488	1.3018	60.12	21.344	370.394	370.394	370.394	177.68
alloy192	82	16	0	0	2	0	0	0	0	0	0	0	4.86	1.6492	10.978	-30.3216	4.4412	-41.7296	2568.67	666.03	7.45404	1.3812	363.347	78.6356	7.4381	0.376233	0.0802743	2.1383	1.03156	0.000402	228.68	3324.4	36.34	81.7167	2568.52	99.2	4680.5	625.72	30.492	681.01	93.264	1.6492	1.32594	58.16	23.266	363.642	363.642	363.642	183.44
alloy193	79	16	0	0	5	0	0	0	0	0	0	0	4.89	1.651	10.945	-30.6036	5.2313	-43.9516	2551.57	670.15	7.41533	1.3758	362.176	79.4099	7.6169	0.436159	0.0901681	2.13092	1.09006	0.000453	228.68	3398.2	35.83	80.4894	2551.42	104.42	4618.31	615.58	30.318	670.944	92.61	1.651	1.32207	58.22	23.773	362.46	362.46	362.46	182.48
alloy194	76	16	0	0	8	0	0	0	0	0	0	0	4.92	1.6528	10.909	-30.8352	5.8518	-45.6664	2534.47	673.49	7.37583	1.3704	361.005	80.1596	7.7742	0.480983	0.0968229	2.12354	1.14856	0.000504	228.68	3472	35.32	79.2621	2534.32	109.64	4556.12	605.44	30.144	660.878	91.956	1.6528	1.3182	58.28	24.28	361.278	361.278	361.278	181.52
alloy195	80	16	0	2	2	0	0	0	0	0	0	0	4.82	1.6494	10.97	-31.0048	5.2229	-44.231	2532.34	726.86	7.34513	1.3813	364.845	78.7004	7.4399	0.426584	0.0943577	2.0913	1.01322	0.000994	228.6	3356.8	35.78	80.3982	2532.19	98.5	4636	617.802	30.171	672.968	92.392	1.6494	1.31926	58.66	22.87	365.133	365.133	365.133	181.84
alloy196	74	16	0	5	5	0	0	0	0	0	0	0	4.79	1.6515	10.924	-32.1136	6.7809	-48.7996	2460.74	800.69	7.13953	1.376	365.921	79.5723	7.6217	0.519594	0.11673	2.01342	1.04421	0.001933	228.48	3479.2	34.43	77.1932	2460.59	102.67	4507.06	595.785	29.5155	650.839	90.43	1.6515	1.30537	59.47	22.783	366.188	366.188	366.188	178.48
alloy197	68	16	0	8	8	0	0	0	0	0	0	0	4.76	1.6536	10.873	-32.9344	7.9779	-51.9947	2389.14	856.66	6.92878	1.3707	366.998	80.4204	7.7827	0.578736	0.131713	1.93554	1.0752	0.002872	228.36	3601.6	33.08	73.9881	2389	106.84	4378.12	573.768	28.86	628.71	88.468	1.6536	1.29148	60.28	22.696	367.242	367.242	367.242	175.12
alloy198	65	16	18	0	0	1	0	0	0	0	0	0	4.65	1.6342	12.157	-30.352	7.9354	-49.6502	2431.91	718.09	6.83069	1.3923	357.731	81.9556	7.6206	0.635812	0.136644	2.0117	2.91206	0.001284	222.03	3389.3	33.57	75.2837	2431.86	97.43	4458.29	585.098	29.151	639.774	78.709	1.6342	1.25663	57.73	24.955	357.965	357.965	391.045	180.22
alloy199	63	16	18	0	0	3	0	0	0	0	0	0	4.63	1.6282	13.02	-30.4512	8.5139	-51.113	2426.83	715.87	6.95357	1.3953	357.523	82.0388	7.8221	0.678521	0.13915	1.97942	4.96906	0.001676	221.33	3379.9	34.19	76.9954	2426.98	96.89	4455.47	582.998	29.117	637.482	76.987	1.6282	1.24857	57.67	24.509	357.75	357.75	394.539	180.42
alloy200	61	16	18	0	0	5	0	0	0	0	0	0	4.61	1.6222	13.804	-30.5632	8.966	-52.2766	2421.75	713.58	7.07532	1.3982	357.315	82.1214	8.0112	0.710443	0.139702	1.94714	7.02606	0.002068	220.63	3370.5	34.81	78.707	2422.1	96.35	4452.65	580.898	29.083	635.19	75.265	1.6222	1.24051	57.61	24.063	357.535	357.535	398.033	180.62
alloy201	63	16	20	0	0	1	0	0	0	0	0	0	4.63	1.633	12.219	-30.4112	7.9169	-49.5363	2415.73	720.92	6.75163	1.3929	357.032	82.3371	7.6406	0.628883	0.135613	1.99888	3.01106	0.001364	221.33	3402.5	33.19	74.3829	2415.68	97.65	4429.15	579.95	28.991	634.574	77.139	1.633	1.24909	57.69	25.205	357.259	357.259	393.808	179.78
alloy202	61	16	20	0	0	3	0	0	0	0	0	0	4.61	1.627	13.073	-30.52	8.4954	-50.9994	2410.65	718.53	6.87493	1.3959	356.824	82.4181	7.84	0.671017	0.138214	1.9666	5.06806	0.001756	220.63	3393.1	33.81	76.0946	2410.8	97.11	4426.33	577.85	28.957	632.282	75.417	1.627	1.24103	57.63	24.759	357.044	357.044	397.302	179.98
alloy203	59	16	20	0	0	5	0	0	0	0	0	0	4.59	1.621	13.849	-30.6416	8.9474	-52.1652	2405.57	716.07	6.99709	1.3989	356.616	82.4986	8.0272	0.702431	0.138857	1.93432	7.12506	0.002148	219.93	3383.7	34.43	77.8063	2405.92	96.57	4423.51	575.75	28.923	629.99	73.695	1.621	1.23297	57.57	24.313	356.828	356.828	400.796	180.18
alloy204	61	16	22	0	0	1	0	0	0	0	0	0	4.61	1.6318	12.28	-30.4768	8.097	-49.906	2399.55	723.16	6.67251	1.3936	356.333	82.711	7.6602	0.637506	0.137989	1.98606	3.11006	0.001444	220.63	3415.7	32.81	73.4821	2399.5	97.87	4400.01	574.802	28.831	629.374	75.569	1.6318	1.24155	57.65	25.455	356.552	356.552	396.57	179.34
alloy205	59	16	22	0	0	3	0	0	0	0	0	0	4.59	1.6258	13.125	-30.5952	8.67	-51.3553	2394.47	720.6	6.79622	1.3966	356.125	82.7899	7.8576	0.67854	0.140423	1.95378	5.16706	0.001836	219.93	3406.3	33.43	75.1938	2394.62	97.33	4397.19	572.702	28.797	627.082	73.847	1.6258	1.23349	57.59	25.009	356.337	356.337	400.065	179.54
alloy206	57	16	22	0	0	5	0	0	0	0	0	0	4.57	1.6198	13.892	-30.7264	9.1164	-52.509	2389.39	717.96	6.91879	1.3996	355.917	82.8682	8.0428	0.708922	0.140932	1.9215	7.22406	0.002228	219.23	3396.9	34.05	76.9055	2389.74	96.79	4394.37	570.602	28.763	624.79	72.125	1.6198	1.22543	57.53	24.563	356.122	356.122	403.559	179.74
alloy207	83	16	0	0	0	0	1	0	0	0	0	0	4.83	1.6453	11.435	-30.152	4.1064	-40.7213	2573.85	665.05	7.45649	1.3866	364.06	78.1382	7.4572	0.350533	0.0738431	2.13292	0.9829	0.0003706	228.33	3278.4	36.67	82.5181	2573.7	95.35	4718.61	631.35	30.532	686.49	93.25	1.6453	1.32595	58.08	22.82	364.358	364.358	366.273	184.16
alloy208	82	16	0	0	0	0	2	0	0	0	0	0	4.82	1.6426	11.85	-30.2016	4.4412	-41.605	2567.63	667.13	7.43367	1.3883	363.991	78.171	7.602	0.377575	0.0768501	2.12262	0.97324	0.0003732	227.98	3281.6	36.66	82.5013	2567.48	94.98	4715.26	630.22	30.456	685.26	92.8	1.6426	1.32338	58.04	22.712	364.286	364.286	368.116	184.24
alloy209	80	16	0	0	0	0	4	0	0	0	0	0	4.8	1.6372	12.622	-30.3104	4.9924	-43.0669	2555.19	670.97	7.38844	1.3918	363.854	78.2362	7.8757	0.420863	0.080488	2.10202	0.95392	0.0003784	227.28	3288	36.64	82.4677	2555.04	94.24	4708.56	627.96	30.304	682.8	91.9	1.6372	1.31824	57.96	22.496	364.142	364.142	371.802	184.4
alloy210	54.5	16	20	1.5	0	4	4	0	0	0	0	0	4.53	1.61335	14.649	-31.7694	10.5289	-56.5753	2355.98	746.31	6.77132	1.4044	357.57	82.7004	8.395	0.78081	0.149397	1.87401	6.04416	0.0024064	218.82	3425.5	33.66	75.8943	2356.23	94.835	4378.15	566.341	28.3953	620.184	72.102	1.61335	1.22171	57.815	23.807	357.766	357.766	407.539	179.2
alloy211	53.5	16	20	1.5	0	4	4	0	0	0	1	0	4.53	1.61235	14.692	-31.8748	10.9437	-57.717	2361.38	753.8	6.84972	1.4044	357.57	82.7005	8.3951	0.810742	0.155279	1.86777	6.23766	0.0024434	218.82	3424.7	33.98	76.7747	2361.63	95.645	4385.28	567.121	28.3742	620.674	71.551	1.61235	1.21982	57.805	23.638	357.764	357.764	407.536	179.22
alloy212	52.5	16	20	1.5	0	4	4	0	0	0	2	0	4.63	1.61135	14.734	-31.8866	11.2416	-58.493	2366.78	761.12	6.92812	1.4044	357.569	82.7007	8.3952	0.834407	0.159502	1.86153	6.43117	0.0024804	218.82	3423.9	34.3	77.6551	2367.03	96.455	4392.43	567.902	28.3532	621.164	71	1.61135	1.21793	57.795	23.469	357.761	357.761	407.534	179.24
alloy213	51.5	16	20	1.5	0	4	4	0	0	0	3	0	4.53	1.61035	14.775	-31.8984	11.4945	-59.1654	2372.18	768.26	7.00652	1.4044	357.569	82.7008	8.3952	0.854808	0.16309	1.85529	6.62467	0.0025174	218.82	3423.1	34.62	78.5355	2372.43	97.265	4399.56	568.682	28.3322	621.654	70.449	1.61035	1.21604	57.785	23.3	357.758	357.758	407.531	179.26
alloy214	50.5	16	20	1.5	0	4	4	0	0	0	4	0	4.53	1.60935	14.816	-31.9102	11.7175	-59.7695	2377.58	775.25	7.08491	1.4044	357.568	82.7009	8.3953	0.873053	0.16625	1.84905	6.81816	0.0025544	218.82	3422.3	34.94	79.4159	2377.83	98.075	4406.7	569.462	28.3113	622.144	69.898	1.60935	1.21415	57.775	23.131	357.755	357.755	407.528	179.28
alloy215	49.5	16	20	1.5	4	4	4	0	0	0	1	0	4.575	1.61475	14.719	-32.4084	12.1259	-60.7658	2338.58	748.31	6.7912	1.3972	356.008	83.5696	8.7043	0.875001	0.160047	1.85793	6.31566	0.0025114	218.82	3523.1	33.3	75.1383	2338.83	102.605	4302.36	553.601	28.1423	607.254	70.679	1.61475	1.21466	57.885	24.314	356.188	356.188	405.96	177.94
alloy216	90	10	0	0	0	0	0	0	0	0	0	0	4.9	1.63	9	-20.16	2.7027	-27.3055	2643.85	592.05	7.88387	1.4014	351.345	63.915	5.9084	0.354441	0.0774209	2.29951	1.0516	0.00038	228.8	3352	38.3	86.4242	2643.7	99.2	4832.6	650.3	29.18	704.7	90.85	1.63	1.3032	56.2	24.68	351.669	351.669	351.669	189.3
[truncated: 56 more columns]
