# Supplementary material for: Interpretable Machine Learning Framework for Nb─Si Based Alloy Design with Enhanced Fracture Toughness
Source: Adv Sci (Weinh). 2026 May 25:e75815. Online ahead of print. doi: 10.1002/advs.75815 (PMC13336009; doi:10.1002/advs.75815)
Supplement: Supplementary file 3 — Supporting File 3: advs75815‐sup‐0002‐Data2.xlsx. [file ADVS-9999-e75815-s003.xlsx]

## Sheet: all_model_results_physics_guide
Model Key	K	Train R2	Test R2	Train RMSE	Test RMSE	Train MAE	Test MAE	Train MSE	Test MSE	Train RMSLE	Test RMSLE
RFE_k=4_LinearRegression	4	0.663437	0.781985	3.96378	5.13282	2.91212	3.45675	15.7115	26.3458	0.281869	0.291302
RFE_k=4_Ridge	4	0.663399	0.78469	3.964	5.10088	2.91374	3.44731	15.7133	26.0189	0.282019	0.291355
RFE_k=4_Lasso	4	0.599108	0.762197	4.32603	5.3607	2.9012	3.44322	18.7145	28.7371	0.285522	0.310535
RFE_k=4_ElasticNet	4	0.531733	0.666076	4.67545	6.35239	3.05836	3.76984	21.8598	40.3529	0.293022	0.318462
RFE_k=4_BayesianRidge	4	0.663309	0.786794	3.96453	5.0759	2.91505	3.43952	15.7175	25.7647	0.282142	0.291408
RFE_k=4_HuberRegressor	4	0.626736	0.610876	4.1743	6.85736	2.84524	3.88456	17.4248	47.0234	0.275608	0.296957
RFE_k=4_RandomForest	4	0.962677	0.886386	1.31998	3.70535	0.844861	2.38622	1.74234	13.7296	0.096704	0.216301
RFE_k=4_GradientBoosting	4	0.976623	0.917714	1.04464	3.15338	0.827226	2.23322	1.09127	9.9438	0.096795	0.212917
RFE_k=4_KNeighbors	4	0.750343	0.834091	3.41388	4.47763	2.18629	2.794	11.6546	20.0492	0.222411	0.238482
RFE_k=4_DecisionTree	4	0.998679	0.863407	0.248333	4.06281	0.042272	2.81943	0.061669	16.5064	0.026167	0.277541
RFE_k=4_XGBoost	4	0.998677	0.848169	0.248482	4.28345	0.048064	2.40685	0.061743	18.3479	0.026177	0.249762
RFE_k=4_CatBoost	4	0.993427	0.88304	0.553939	3.75952	0.434185	2.07573	0.306849	14.134	0.052997	0.195656
RFE_k=4_HistGradientBoosting	4	0.733658	0.584191	3.52611	7.08859	1.89903	3.52739	12.4335	50.2481	0.208866	0.288086
RFE_k=4_AdaBoost	4	0.848768	0.882189	2.65704	3.77316	2.19884	2.86767	7.05987	14.2367	0.238514	0.266549
RFE_k=4_Bagging	4	0.953999	0.886476	1.46541	3.70388	0.950575	2.57359	2.14744	13.7187	0.107074	0.239649
Mutual Information_k=4_LinearRegression	4	0.552125	0.666023	4.57251	6.35289	2.78873	3.48878	20.9078	40.3592	0.295364	0.28554
Mutual Information_k=4_Ridge	4	0.55212	0.664847	4.57253	6.36407	2.78644	3.49068	20.9081	40.5013	0.294958	0.285349
Mutual Information_k=4_Lasso	4	0.508934	0.535566	4.78791	7.49161	2.79049	3.85904	22.9241	56.1242	0.276544	0.30459
Mutual Information_k=4_ElasticNet	4	0.502464	0.520036	4.81935	7.61584	2.82522	3.83658	23.2261	58.001	0.275782	0.304811
Mutual Information_k=4_BayesianRidge	4	0.551917	0.658133	4.57357	6.4275	2.77341	3.50099	20.9175	41.3127	0.292671	0.28448
Mutual Information_k=4_HuberRegressor	4	0.531822	0.602021	4.675	6.93495	2.68601	3.43667	21.8556	48.0935	0.27157	0.278288
Mutual Information_k=4_RandomForest	4	0.935497	0.798761	1.73527	4.93139	0.978679	2.63289	3.01117	24.3186	0.110475	0.215844
Mutual Information_k=4_GradientBoosting	4	0.974676	0.884225	1.08727	3.74042	0.861174	2.33323	1.18217	13.9908	0.096827	0.210798
Mutual Information_k=4_KNeighbors	4	0.617124	0.674578	4.22771	6.27099	2.2185	2.92013	17.8735	39.3254	0.219016	0.225842
Mutual Information_k=4_DecisionTree	4	0.998679	0.676704	0.248333	6.25048	0.042272	3.1528	0.061669	39.0685	0.026167	0.294741
Mutual Information_k=4_XGBoost	4	0.998678	0.849168	0.248425	4.26932	0.046815	2.54505	0.061715	18.2271	0.026174	0.227676
Mutual Information_k=4_CatBoost	4	0.99268	0.858805	0.584545	4.13069	0.433799	2.22063	0.341693	17.0626	0.054675	0.198753
Mutual Information_k=4_HistGradientBoosting	4	0.6454	0.614387	4.0686	6.82636	1.83691	3.14487	16.5535	46.5991	0.198516	0.245839
Mutual Information_k=4_AdaBoost	4	0.874961	0.76385	2.41601	5.34204	2.03484	3.09827	5.83712	28.5374	0.215591	0.250893
Mutual Information_k=4_Bagging	4	0.924618	0.709328	1.8759	5.92673	1.03203	2.98545	3.51899	35.1261	0.111439	0.247989
F-Regression_k=4_LinearRegression	4	0.660793	0.362267	3.97931	8.77875	2.92075	4.45803	15.8349	77.0664	0.284383	0.325621
F-Regression_k=4_Ridge	4	0.660187	0.434269	3.98287	8.26834	2.91938	4.36358	15.8632	68.3654	0.284137	0.324082
F-Regression_k=4_Lasso	4	0.541502	0.726797	4.62642	5.74587	3.11096	3.52197	21.4038	33.015	0.303851	0.315593
F-Regression_k=4_ElasticNet	4	0.500046	0.655657	4.83104	6.45073	3.16159	3.84505	23.339	41.6119	0.308868	0.323962
F-Regression_k=4_BayesianRidge	4	0.660389	0.421623	3.98169	8.36024	2.91802	4.38072	15.8538	69.8936	0.284168	0.324354
F-Regression_k=4_HuberRegressor	4	0.046965	0.046308	6.67007	10.7354	3.78382	4.64222	44.4899	115.248	0.377477	0.423325
F-Regression_k=4_RandomForest	4	0.949737	0.833275	1.5318	4.48863	0.959346	2.88559	2.34641	20.1478	0.102552	0.261441
F-Regression_k=4_GradientBoosting	4	0.972042	0.877976	1.14243	3.84004	0.957719	2.65611	1.30514	14.7459	0.102239	0.259409
F-Regression_k=4_KNeighbors	4	0.539549	0.444668	4.63626	8.19199	2.50412	4.33052	21.4949	67.1087	0.255734	0.347972
F-Regression_k=4_DecisionTree	4	0.998679	0.832694	0.248333	4.49643	0.042272	3.08937	0.061669	20.2179	0.026167	0.316342
F-Regression_k=4_XGBoost	4	0.998666	0.650534	0.249547	6.49854	0.059733	3.45835	0.062274	42.231	0.02626	0.317992
F-Regression_k=4_CatBoost	4	0.989247	0.830534	0.708518	4.52538	0.587584	2.68451	0.501998	20.479	0.064839	0.254574
F-Regression_k=4_HistGradientBoosting	4	0.45807	0.436058	5.02977	8.25525	2.42232	4.13745	25.2985	68.1492	0.262085	0.32803
F-Regression_k=4_AdaBoost	4	0.829235	0.881664	2.82342	3.78156	2.35173	3.18853	7.97169	14.3002	0.257672	0.318167
F-Regression_k=4_Bagging	4	0.941462	0.782951	1.65308	5.12144	1.02196	3.14962	2.73267	26.2291	0.107595	0.284021
PCC_k=4_LinearRegression	4	0.660793	0.362267	3.97931	8.77875	2.92075	4.45803	15.8349	77.0664	0.284383	0.325621
PCC_k=4_Ridge	4	0.660187	0.434269	3.98287	8.26834	2.91938	4.36358	15.8632	68.3654	0.284137	0.324082
PCC_k=4_Lasso	4	0.541503	0.726799	4.62641	5.74585	3.11095	3.52196	21.4037	33.0148	0.303851	0.315593
PCC_k=4_ElasticNet	4	0.500045	0.655655	4.83105	6.45074	3.16159	3.84506	23.339	41.6121	0.308868	0.323962
PCC_k=4_BayesianRidge	4	0.660389	0.421623	3.98169	8.36024	2.91802	4.38072	15.8538	69.8936	0.284168	0.324354
PCC_k=4_HuberRegressor	4	0.046965	0.046309	6.67007	10.7354	3.78382	4.64222	44.4899	115.248	0.377477	0.423325
PCC_k=4_RandomForest	4	0.95186	0.822136	1.49909	4.63615	0.95781	2.91717	2.24728	21.4939	0.100831	0.263725
PCC_k=4_GradientBoosting	4	0.972042	0.898669	1.14243	3.49932	0.957719	2.49873	1.30514	12.2453	0.102239	0.256687
PCC_k=4_KNeighbors	4	0.539549	0.444668	4.63626	8.19199	2.50412	4.33052	21.4949	67.1087	0.255734	0.347972
PCC_k=4_DecisionTree	4	0.998679	0.80344	0.248333	4.87372	0.042272	3.15688	0.061669	23.7532	0.026167	0.327104
PCC_k=4_XGBoost	4	0.998666	0.788586	0.249547	5.05452	0.059733	2.95246	0.062274	25.5481	0.02626	0.290437
PCC_k=4_CatBoost	4	0.989676	0.812774	0.694226	4.7566	0.57483	2.80447	0.48195	22.6252	0.064334	0.262808
PCC_k=4_HistGradientBoosting	4	0.45807	0.436058	5.02977	8.25525	2.42232	4.13745	25.2985	68.1492	0.262085	0.32803
PCC_k=4_AdaBoost	4	0.80337	0.85391	3.02971	4.20168	2.56336	3.48408	9.17915	17.6541	0.274791	0.342547
PCC_k=4_Bagging	4	0.94565	0.849147	1.59286	4.26963	1.00364	2.84802	2.5372	18.2297	0.107952	0.271182
Lasso_k=4_LinearRegression	4	0.512051	0.559505	4.77269	7.29598	3.20489	4.13658	22.7786	53.2313	0.314876	0.348311
Lasso_k=4_Ridge	4	0.511999	0.55745	4.77294	7.31298	3.20194	4.13489	22.781	53.4797	0.313449	0.347203
Lasso_k=4_Lasso	4	0.418709	0.415922	5.20922	8.40134	3.2897	4.3098	27.136	70.5824	0.313011	0.357728
Lasso_k=4_ElasticNet	4	0.371587	0.350907	5.41625	8.85659	3.28422	4.3974	29.3358	78.4392	0.311976	0.366139
Lasso_k=4_BayesianRidge	4	0.511677	0.553735	4.77452	7.34361	3.19925	4.13298	22.796	53.9286	0.311275	0.345604
Lasso_k=4_HuberRegressor	4	0.432203	0.379309	5.14841	8.66066	3.01785	4.31796	26.5061	75.007	0.286841	0.364206
Lasso_k=4_RandomForest	4	0.961539	0.824451	1.33995	4.60587	0.918368	2.52487	1.79547	21.2141	0.097245	0.211611
Lasso_k=4_GradientBoosting	4	0.970141	0.91491	1.18062	3.20665	0.947555	2.19566	1.39387	10.2826	0.113013	0.205114
Lasso_k=4_KNeighbors	4	0.750017	0.754828	3.4161	5.44312	2.26695	3.16059	11.6698	29.6276	0.217299	0.243384
Lasso_k=4_DecisionTree	4	0.998676	0.844281	0.248635	4.33794	0.043579	3.132	0.061819	18.8178	0.026181	0.295072
Lasso_k=4_XGBoost	4	0.998674	0.883721	0.248828	3.74856	0.049963	2.43571	0.061915	14.0517	0.026189	0.23934
Lasso_k=4_CatBoost	4	0.992085	0.852853	0.60786	4.21686	0.481701	2.31521	0.369494	17.7819	0.059573	0.202
Lasso_k=4_HistGradientBoosting	4	0.793502	0.652986	3.10481	6.47569	1.7802	3.40572	9.63982	41.9346	0.185491	0.271165
Lasso_k=4_AdaBoost	4	0.87065	0.723915	2.4573	5.77609	2.02948	3.10469	6.03835	33.3632	0.2264	0.280238
Lasso_k=4_Bagging	4	0.95174	0.885273	1.50096	3.72345	0.996337	2.5071	2.25288	13.864	0.105419	0.221489
RandomForest_k=4_LinearRegression	4	0.672619	0.785475	3.90933	5.09158	2.7652	3.53383	15.2829	25.9242	0.276547	0.296263
RandomForest_k=4_Ridge	4	0.672578	0.788187	3.90958	5.05929	2.76711	3.5225	15.2848	25.5964	0.276877	0.296345
RandomForest_k=4_Lasso	4	0.623667	0.759838	4.19143	5.38723	2.7639	3.47996	17.5681	29.0222	0.272737	0.304464
RandomForest_k=4_ElasticNet	4	0.575378	0.6749	4.45223	6.26789	2.89999	3.83828	19.8223	39.2865	0.280241	0.315095
RandomForest_k=4_BayesianRidge	4	0.672422	0.791148	3.91051	5.0238	2.76936	3.50903	15.2921	25.2385	0.277269	0.296456
RandomForest_k=4_HuberRegressor	4	0.652556	0.691416	4.02734	6.10661	2.70355	3.8018	16.2195	37.2907	0.269213	0.295941
RandomForest_k=4_RandomForest	4	0.957619	0.88264	1.40657	3.76593	0.889916	2.28103	1.97843	14.1822	0.103055	0.205341
RandomForest_k=4_GradientBoosting	4	0.980912	0.9167	0.943969	3.17274	0.769162	1.91514	0.891077	10.0663	0.086641	0.188453
RandomForest_k=4_KNeighbors	4	0.770945	0.818984	3.26999	4.67704	2.0289	3.01612	10.6928	21.8747	0.202287	0.259304
RandomForest_k=4_DecisionTree	4	0.998679	0.833034	0.248333	4.49188	0.042272	3.2661	0.061669	20.1769	0.026167	0.316086
RandomForest_k=4_XGBoost	4	0.998678	0.867564	0.248442	4.00051	0.047242	2.40053	0.061723	16.0041	0.026175	0.245997
RandomForest_k=4_CatBoost	4	0.99408	0.890909	0.525713	3.63084	0.412231	2.18994	0.276374	13.183	0.049989	0.212475
RandomForest_k=4_HistGradientBoosting	4	0.615075	0.565894	4.23901	7.24288	1.97411	3.43574	17.9692	52.4593	0.211841	0.276526
RandomForest_k=4_AdaBoost	4	0.848203	0.922239	2.662	3.06545	2.18465	2.55914	7.08624	9.397	0.2392	0.269426
RandomForest_k=4_Bagging	4	0.954869	0.878358	1.45148	3.83402	0.915335	2.39081	2.1068	14.6997	0.100326	0.219866
ANOVA_F_k=4_LinearRegression	4	0.55635	0.509257	4.55089	7.70088	3.13699	4.37918	20.7106	59.3035	0.301012	0.333233
ANOVA_F_k=4_Ridge	4	0.555927	0.559174	4.55306	7.29872	3.13622	4.29597	20.7304	53.2714	0.300161	0.331261
ANOVA_F_k=4_Lasso	4	0.507966	0.721491	4.79263	5.8014	3.19141	3.86376	22.9693	33.6563	0.306181	0.332847
ANOVA_F_k=4_ElasticNet	4	0.42057	0.632505	5.20088	6.66406	3.22568	4.1738	27.0491	44.4097	0.312437	0.342076
ANOVA_F_k=4_BayesianRidge	4	0.555693	0.57074	4.55426	7.20233	3.13609	4.27556	20.7413	51.8736	0.299989	0.330808
ANOVA_F_k=4_HuberRegressor	4	0.457436	0.457212	5.03271	8.09894	3.05008	4.11877	25.3281	65.5928	0.283965	0.314481
ANOVA_F_k=4_RandomForest	4	0.945853	0.85867	1.58988	4.13266	0.997484	2.63361	2.52772	17.0789	0.111172	0.248306
ANOVA_F_k=4_GradientBoosting	4	0.965031	0.87227	1.27766	3.92879	1.01729	2.57217	1.63242	15.4354	0.11773	0.248627
ANOVA_F_k=4_KNeighbors	4	0.683725	0.738829	3.84245	5.61792	2.65684	4.00032	14.7644	31.561	0.261655	0.330234
ANOVA_F_k=4_DecisionTree	4	0.998679	0.746572	0.248333	5.53402	0.042272	3.49492	0.061669	30.6254	0.026167	0.355267
ANOVA_F_k=4_XGBoost	4	0.998677	0.655811	0.248513	6.44928	0.048766	3.34683	0.061759	41.5933	0.026184	0.3038
ANOVA_F_k=4_CatBoost	4	0.989851	0.871325	0.688305	3.94331	0.542404	2.50413	0.473764	15.5497	0.065965	0.231936
ANOVA_F_k=4_HistGradientBoosting	4	0.752875	0.560006	3.39652	7.29183	1.98075	4.25301	11.5364	53.1708	0.216769	0.371194
ANOVA_F_k=4_AdaBoost	4	0.827821	0.83082	2.83509	4.52155	2.36069	3.22053	8.03772	20.4444	0.252873	0.303846
ANOVA_F_k=4_Bagging	4	0.936245	0.811769	1.72518	4.76934	1.08785	2.93235	2.97623	22.7466	0.122296	0.273801
SelectKBest_k=4_LinearRegression	4	0.55635	0.509257	4.55089	7.70088	3.13699	4.37918	20.7106	59.3035	0.301012	0.333233
SelectKBest_k=4_Ridge	4	0.555927	0.559174	4.55306	7.29872	3.13622	4.29597	20.7304	53.2714	0.300161	0.331261
SelectKBest_k=4_Lasso	4	0.507998	0.721399	4.79247	5.80236	3.19141	3.86438	22.9678	33.6673	0.306184	0.332855
SelectKBest_k=4_ElasticNet	4	0.420572	0.632509	5.20087	6.66402	3.22568	4.17379	27.049	44.4092	0.312437	0.342076
SelectKBest_k=4_BayesianRidge	4	0.555693	0.57074	4.55426	7.20233	3.13609	4.27556	20.7413	51.8736	0.299989	0.330808
SelectKBest_k=4_HuberRegressor	4	0.457438	0.45721	5.0327	8.09896	3.05008	4.11878	25.3281	65.5931	0.283965	0.314481
SelectKBest_k=4_RandomForest	4	0.946437	0.861601	1.58129	4.08958	0.993761	2.60796	2.50046	16.7247	0.110666	0.24832
SelectKBest_k=4_GradientBoosting	4	0.965031	0.870353	1.27766	3.95817	1.01729	2.54307	1.63242	15.6671	0.11773	0.246878
SelectKBest_k=4_KNeighbors	4	0.683725	0.738829	3.84245	5.61792	2.65684	4.00032	14.7644	31.561	0.261655	0.330234
SelectKBest_k=4_DecisionTree	4	0.998679	0.756849	0.248333	5.42065	0.042272	3.30193	0.061669	29.3834	0.026167	0.343427
SelectKBest_k=4_XGBoost	4	0.998677	0.6564	0.248513	6.44377	0.048766	3.35361	0.061759	41.5221	0.026184	0.311482
SelectKBest_k=4_CatBoost	4	0.990123	0.872785	0.679042	3.92087	0.538219	2.42508	0.461097	15.3732	0.065459	0.232087
SelectKBest_k=4_HistGradientBoosting	4	0.752875	0.560006	3.39652	7.29183	1.98075	4.25301	11.5364	53.1708	0.216769	0.371194
SelectKBest_k=4_AdaBoost	4	0.824307	0.835387	2.86387	4.4601	2.3759	3.14226	8.20177	19.8925	0.25017	0.295363
SelectKBest_k=4_Bagging	4	0.937851	0.825198	1.70331	4.59607	1.06873	2.86396	2.90126	21.1238	0.123094	0.267914
SFS_k=4_LinearRegression	4	0.70047	0.81311	3.73935	4.75232	2.51741	2.9648	13.9828	22.5846	0.249918	0.242349
SFS_k=4_Ridge	4	0.700426	0.815274	3.73962	4.72473	2.5176	2.96183	13.9848	22.3231	0.249949	0.242586
SFS_k=4_Lasso	4	0.605762	0.751675	4.28998	5.47802	2.74414	3.50223	18.4039	30.0087	0.273069	0.305308
SFS_k=4_ElasticNet	4	0.534902	0.65293	4.6596	6.47622	2.82112	3.82613	21.7119	41.9414	0.274267	0.30825
SFS_k=4_BayesianRidge	4	0.700387	0.816058	3.73987	4.71469	2.51766	2.9607	13.9866	22.2283	0.249962	0.242684
SFS_k=4_HuberRegressor	4	0.669574	0.652923	3.92747	6.47628	2.49596	3.26933	15.4251	41.9422	0.245672	0.248301
SFS_k=4_RandomForest	4	0.957851	0.902348	1.40271	3.43521	0.865907	2.24596	1.9676	11.8007	0.093842	0.209276
SFS_k=4_GradientBoosting	4	0.977586	0.910257	1.02292	3.29317	0.803003	2.10152	1.04636	10.845	0.091568	0.196322
SFS_k=4_KNeighbors	4	0.791447	0.853416	3.12021	4.20879	1.8204	2.36161	9.73572	17.7139	0.183343	0.195921
SFS_k=4_DecisionTree	4	0.998679	0.868301	0.248333	3.98937	0.042272	2.49014	0.061669	15.9151	0.026167	0.251229
SFS_k=4_XGBoost	4	0.998677	0.892628	0.24856	3.60213	0.049596	2.40211	0.061782	12.9753	0.026187	0.236875
SFS_k=4_CatBoost	4	0.992952	0.902905	0.573598	3.4254	0.452017	1.97073	0.329015	11.7334	0.052544	0.192802
SFS_k=4_HistGradientBoosting	4	0.72379	0.681237	3.59084	6.2065	1.99472	3.40445	12.8941	38.5207	0.220375	0.293408
SFS_k=4_AdaBoost	4	0.858208	0.909567	2.57277	3.30579	2.15723	2.73208	6.61916	10.9283	0.231813	0.278251
SFS_k=4_Bagging	4	0.947125	0.907985	1.57109	3.33459	0.924239	2.2937	2.46833	11.1195	0.10138	0.22784
SBS_k=4_LinearRegression	4	0.674521	0.800788	3.89796	4.90649	2.85971	3.3579	15.1941	24.0736	0.275919	0.292447
SBS_k=4_Ridge	4	0.674491	0.802642	3.89814	4.88361	2.86063	3.34969	15.1955	23.8496	0.275957	0.292491
SBS_k=4_Lasso	4	0.599108	0.762197	4.32603	5.3607	2.9012	3.44322	18.7145	28.7371	0.285522	0.310535
SBS_k=4_ElasticNet	4	0.544428	0.666593	4.61163	6.34747	2.98531	3.77687	21.2671	40.2904	0.28624	0.319181
SBS_k=4_BayesianRidge	4	0.674411	0.804156	3.89862	4.86484	2.86138	3.3425	15.1992	23.6666	0.275988	0.29254
SBS_k=4_HuberRegressor	4	0.641348	0.645782	4.09178	6.54257	2.79403	3.80776	16.7427	42.8053	0.272519	0.303093
SBS_k=4_RandomForest	4	0.960002	0.884858	1.36646	3.73019	0.887737	2.66068	1.8672	13.9143	0.103502	0.233547
SBS_k=4_GradientBoosting	4	0.975788	0.90543	1.06313	3.38057	0.85139	2.5126	1.13025	11.4282	0.095945	0.230082
SBS_k=4_KNeighbors	4	0.726984	0.809909	3.57002	4.79285	2.30542	3.14126	12.745	22.9714	0.236103	0.280829
SBS_k=4_DecisionTree	4	0.998679	0.863696	0.248333	4.05851	0.042272	2.91078	0.061669	16.4715	0.026167	0.287532
SBS_k=4_XGBoost	4	0.998676	0.818374	0.248653	4.68492	0.050341	2.84315	0.061829	21.9485	0.026197	0.288596
SBS_k=4_CatBoost	4	0.991999	0.88071	0.611156	3.79678	0.485541	2.46387	0.373511	14.4155	0.056466	0.221838
SBS_k=4_HistGradientBoosting	4	0.741365	0.678566	3.47472	6.23245	1.94674	3.59826	12.0737	38.8435	0.213213	0.287897
SBS_k=4_AdaBoost	4	0.836918	0.876582	2.75917	3.86192	2.30184	3.00324	7.61302	14.9144	0.247743	0.278779
SBS_k=4_Bagging	4	0.955782	0.860503	1.43674	4.10578	0.956207	2.74462	2.06421	16.8574	0.10942	0.250915
GA_k=4_LinearRegression	4	0.689261	0.818839	3.80867	4.67892	2.66431	2.94473	14.506	21.8923	0.267535	0.269704
GA_k=4_Ridge	4	0.689216	0.82159	3.80895	4.64326	2.66575	2.93582	14.5081	21.5599	0.267897	0.2697
GA_k=4_Lasso	4	0.602018	0.759695	4.3103	5.38882	2.91284	3.2944	18.5787	29.0394	0.293341	0.291141
GA_k=4_ElasticNet	4	0.572321	0.711496	4.46823	5.90458	2.9395	3.41072	19.965	34.8641	0.301536	0.288837
GA_k=4_BayesianRidge	4	0.689052	0.824449	3.80995	4.6059	2.66742	2.92573	14.5157	21.2143	0.268321	0.269698
GA_k=4_HuberRegressor	4	0.324535	0.317059	5.61536	9.08457	3.30165	4.04912	31.5323	82.5295	0.31633	0.349485
GA_k=4_RandomForest	4	0.957384	0.840403	1.41047	4.39162	0.85804	2.593	1.98943	19.2863	0.098464	0.236243
GA_k=4_GradientBoosting	4	0.975757	0.905104	1.06382	3.38638	0.835498	2.15198	1.13171	11.4676	0.099164	0.205542
GA_k=4_KNeighbors	4	0.541188	0.489009	4.628	7.85814	2.45225	3.4445	21.4184	61.7503	0.251522	0.296871
GA_k=4_DecisionTree	4	0.998679	0.883169	0.248333	3.75745	0.042272	2.55455	0.061669	14.1184	0.026167	0.26043
GA_k=4_XGBoost	4	0.998675	0.84093	0.248683	4.38436	0.051012	2.78627	0.061843	19.2227	0.026196	0.279463
GA_k=4_CatBoost	4	0.990269	0.859353	0.673991	4.12267	0.518417	2.15329	0.454264	16.9964	0.065264	0.214683
GA_k=4_HistGradientBoosting	4	0.745168	0.646967	3.44908	6.53162	2.0099	3.38075	11.8962	42.6621	0.211426	0.293381
GA_k=4_AdaBoost	4	0.855948	0.932755	2.5932	2.85065	2.17978	2.408	6.72466	8.12622	0.232714	0.252442
GA_k=4_Bagging	4	0.951931	0.797037	1.49798	4.95246	0.954174	2.89455	2.24396	24.5269	0.104175	0.258772
RFE_k=5_LinearRegression	5	0.669062	0.781556	3.93051	5.13787	2.85853	3.35648	15.4489	26.3977	0.277609	0.292978
RFE_k=5_Ridge	5	0.669022	0.784515	3.93075	5.10296	2.86079	3.34633	15.4508	26.0402	0.277794	0.29287
RFE_k=5_Lasso	5	0.599108	0.762197	4.32603	5.3607	2.9012	3.44322	18.7145	28.7371	0.285522	0.310535
RFE_k=5_ElasticNet	5	0.532584	0.667164	4.67119	6.34203	3.05161	3.74199	21.82	40.2213	0.292467	0.316585
RFE_k=5_BayesianRidge	5	0.668863	0.787885	3.9317	5.06289	2.86347	3.33382	15.4582	25.6329	0.278018	0.292743
RFE_k=5_HuberRegressor	5	0.626318	0.589762	4.17664	7.04095	2.75372	3.6828	17.4444	49.5749	0.270611	0.292428
RFE_k=5_RandomForest	5	0.964844	0.890952	1.28107	3.63012	0.780013	2.2597	1.64115	13.1778	0.089736	0.203247
RFE_k=5_GradientBoosting	5	0.977675	0.926428	1.02087	2.98173	0.802869	1.95565	1.04219	8.89072	0.090968	0.187092
RFE_k=5_KNeighbors	5	0.765736	0.839083	3.30696	4.40975	2.04092	2.68983	10.936	19.4459	0.209182	0.226292
RFE_k=5_DecisionTree	5	0.998679	0.80238	0.248333	4.88685	0.042272	3.01088	0.061669	23.8813	0.026167	0.312477
RFE_k=5_XGBoost	5	0.998678	0.856497	0.248431	4.16431	0.046992	2.26828	0.061718	17.3415	0.026171	0.238449
RFE_k=5_CatBoost	5	0.994487	0.874039	0.507305	3.90149	0.387073	1.85781	0.257359	15.2217	0.048773	0.185884
RFE_k=5_HistGradientBoosting	5	0.73456	0.58993	3.52013	7.03951	1.82014	3.31612	12.3913	49.5546	0.203168	0.268462
RFE_k=5_AdaBoost	5	0.839185	0.87828	2.73993	3.83526	2.27255	2.92288	7.50722	14.7092	0.250147	0.281896
RFE_k=5_Bagging	5	0.961039	0.884913	1.34863	3.7293	0.842873	2.31238	1.8188	13.9077	0.095017	0.212304
Mutual Information_k=5_LinearRegression	5	0.556818	0.666072	4.54849	6.35243	2.86276	3.51989	20.6887	40.3533	0.295567	0.283208
Mutual Information_k=5_Ridge	5	0.556808	0.665057	4.54854	6.36207	2.85906	3.51979	20.6892	40.476	0.295086	0.283151
Mutual Information_k=5_Lasso	5	0.513082	0.536058	4.76764	7.48764	2.82238	3.87847	22.7304	56.0647	0.277036	0.304762
Mutual Information_k=5_ElasticNet	5	0.508978	0.528326	4.7877	7.54977	2.8659	3.80197	22.922	56.9991	0.276625	0.302515
Mutual Information_k=5_BayesianRidge	5	0.556362	0.657618	4.55083	6.43233	2.83764	3.52222	20.71	41.3749	0.291996	0.282774
Mutual Information_k=5_HuberRegressor	5	0.527324	0.601473	4.69741	6.93972	2.67091	3.41904	22.0656	48.1598	0.272421	0.278954
Mutual Information_k=5_RandomForest	5	0.935053	0.853205	1.74123	4.21181	0.945621	2.49093	3.03189	17.7393	0.111343	0.217489
Mutual Information_k=5_GradientBoosting	5	0.98166	0.915733	0.925278	3.19111	0.732695	2.1871	0.85614	10.1832	0.08404	0.205782
Mutual Information_k=5_KNeighbors	5	0.613112	0.650907	4.2498	6.49507	2.27656	3.08483	18.0608	42.1859	0.225278	0.233916
Mutual Information_k=5_DecisionTree	5	0.998679	0.850746	0.248333	4.24693	0.042272	2.63032	0.061669	18.0365	0.026167	0.26562
Mutual Information_k=5_XGBoost	5	0.998677	0.927011	0.248533	2.96989	0.049046	1.98569	0.061769	8.82025	0.026175	0.219417
Mutual Information_k=5_CatBoost	5	0.993036	0.868462	0.570161	3.98693	0.427285	2.26175	0.325084	15.8956	0.052971	0.204274
Mutual Information_k=5_HistGradientBoosting	5	0.660865	0.615648	3.97889	6.81518	1.73209	3.25983	15.8316	46.4467	0.19255	0.255664
Mutual Information_k=5_AdaBoost	5	0.882837	0.867317	2.33869	4.00424	1.92984	2.61685	5.46946	16.034	0.208833	0.245003
Mutual Information_k=5_Bagging	5	0.925275	0.765305	1.86771	5.32555	1.02165	2.70687	3.48835	28.3615	0.105591	0.24303
F-Regression_k=5_LinearRegression	5	0.71682	0.276781	3.63586	9.34863	2.60731	4.42489	13.2195	87.3969	0.286426	0.304375
F-Regression_k=5_Ridge	5	0.716046	0.367508	3.64083	8.7426	2.602	4.32514	13.2556	76.433	0.286213	0.303534
F-Regression_k=5_Lasso	5	0.575167	0.732958	4.45333	5.68072	2.94891	3.52152	19.8322	32.2705	0.298968	0.308011
F-Regression_k=5_ElasticNet	5	0.534302	0.666152	4.6626	6.35166	2.9956	3.80053	21.7398	40.3436	0.31147	0.315761
F-Regression_k=5_BayesianRidge	5	0.716432	0.341926	3.63835	8.91765	2.60356	4.35339	13.2376	79.5245	0.286243	0.303763
F-Regression_k=5_HuberRegressor	5	0.015051	0.049683	6.78083	10.7164	3.90182	4.71248	45.9797	114.84	0.394934	0.425496
F-Regression_k=5_RandomForest	5	0.951852	0.833714	1.49922	4.48271	0.897222	2.60075	2.24766	20.0947	0.099933	0.236469
F-Regression_k=5_GradientBoosting	5	0.980237	0.91965	0.960513	3.11605	0.779681	2.09915	0.922585	9.70979	0.086581	0.201593
F-Regression_k=5_KNeighbors	5	0.561226	0.461329	4.52581	8.06817	2.26146	4.06726	20.483	65.0953	0.241885	0.324961
F-Regression_k=5_DecisionTree	5	0.998679	0.830735	0.248333	4.52269	0.042272	3.12562	0.061669	20.4547	0.026167	0.290174
F-Regression_k=5_XGBoost	5	0.998678	0.855022	0.248455	4.18567	0.047668	2.60987	0.06173	17.5198	0.026174	0.243319
F-Regression_k=5_CatBoost	5	0.993164	0.880713	0.564896	3.79674	0.43792	2.36128	0.319107	14.4152	0.053938	0.212569
F-Regression_k=5_HistGradientBoosting	5	0.606776	0.543873	4.28446	7.42431	1.96565	3.91204	18.3566	55.1203	0.227897	0.338786
F-Regression_k=5_AdaBoost	5	0.850962	0.856828	2.6377	4.15951	2.18186	2.98006	6.95744	17.3015	0.237597	0.302058
F-Regression_k=5_Bagging	5	0.942392	0.790099	1.6399	5.0364	0.981973	2.71856	2.68926	25.3653	0.102075	0.247223
PCC_k=5_LinearRegression	5	0.71682	0.276781	3.63586	9.34863	2.60731	4.42489	13.2195	87.3969	0.286426	0.304375
PCC_k=5_Ridge	5	0.716046	0.367508	3.64083	8.7426	2.602	4.32514	13.2556	76.433	0.286213	0.303534
PCC_k=5_Lasso	5	0.575171	0.73296	4.45331	5.68069	2.94889	3.52151	19.832	32.2703	0.298968	0.30801
PCC_k=5_ElasticNet	5	0.534302	0.666157	4.6626	6.35162	2.99561	3.80051	21.7398	40.343	0.311468	0.31576
PCC_k=5_BayesianRidge	5	0.716432	0.341926	3.63835	8.91765	2.60356	4.35339	13.2376	79.5245	0.286243	0.303763
PCC_k=5_HuberRegressor	5	0.01505	0.049682	6.78083	10.7164	3.90182	4.71248	45.9797	114.841	0.394934	0.425496
PCC_k=5_RandomForest	5	0.952128	0.836838	1.49492	4.44041	0.896222	2.61417	2.23478	19.7172	0.101115	0.23608
PCC_k=5_GradientBoosting	5	0.980237	0.931795	0.960513	2.87093	0.779681	2.06373	0.922585	8.24221	0.086581	0.199446
PCC_k=5_KNeighbors	5	0.561226	0.461329	4.52581	8.06817	2.26146	4.06726	20.483	65.0953	0.241885	0.324961
PCC_k=5_DecisionTree	5	0.998679	0.846068	0.248333	4.31297	0.042272	3.1743	0.061669	18.6018	0.026167	0.294624
PCC_k=5_XGBoost	5	0.998678	0.877733	0.248455	3.84386	0.047668	2.38331	0.06173	14.7752	0.026174	0.23548
PCC_k=5_CatBoost	5	0.993256	0.878701	0.561107	3.82862	0.435694	2.35122	0.314841	14.6583	0.053206	0.214354
PCC_k=5_HistGradientBoosting	5	0.606776	0.543873	4.28446	7.42431	1.96565	3.91204	18.3566	55.1203	0.227897	0.338786
PCC_k=5_AdaBoost	5	0.814881	0.84639	2.93969	4.30847	2.41356	3.19384	8.6418	18.5629	0.266591	0.299236
PCC_k=5_Bagging	5	0.938886	0.794691	1.68907	4.981	0.999509	2.69704	2.85294	24.8104	0.104778	0.245805
Lasso_k=5_LinearRegression	5	0.513868	0.558001	4.7638	7.30842	3.16773	4.09863	22.6938	53.413	0.311619	0.345342
Lasso_k=5_Ridge	5	0.513819	0.556078	4.76404	7.3243	3.1657	4.09798	22.6961	53.6454	0.310302	0.344212
Lasso_k=5_Lasso	5	0.418709	0.415922	5.20922	8.40134	3.2897	4.3098	27.136	70.5824	0.313011	0.357728
Lasso_k=5_ElasticNet	5	0.37282	0.350664	5.41093	8.85825	3.27447	4.3973	29.2782	78.4685	0.311136	0.365682
Lasso_k=5_BayesianRidge	5	0.513354	0.551323	4.76632	7.36343	3.16317	4.09615	22.7178	54.22	0.307645	0.342095
Lasso_k=5_HuberRegressor	5	0.420196	0.36356	5.20255	8.76984	2.92232	4.1592	27.0666	76.9101	0.281287	0.355036
Lasso_k=5_RandomForest	5	0.962289	0.837802	1.32681	4.42727	0.919874	2.48837	1.76042	19.6007	0.097576	0.206484
Lasso_k=5_GradientBoosting	5	0.970939	0.908323	1.16474	3.32846	0.940202	2.20487	1.35662	11.0787	0.113354	0.205141
Lasso_k=5_KNeighbors	5	0.763986	0.773696	3.31929	5.22949	2.21893	3.08262	11.0177	27.3475	0.21413	0.236692
Lasso_k=5_DecisionTree	5	0.998676	0.833432	0.248635	4.48651	0.043579	3.08332	0.061819	20.1288	0.026181	0.29809
Lasso_k=5_XGBoost	5	0.998675	0.887975	0.248742	3.67934	0.048464	2.32341	0.061873	13.5376	0.026185	0.231159
Lasso_k=5_CatBoost	5	0.991928	0.853416	0.613853	4.20878	0.488091	2.37416	0.376815	17.7138	0.060396	0.206192
Lasso_k=5_HistGradientBoosting	5	0.797321	0.662155	3.07596	6.38957	1.78074	3.301	9.46152	40.8267	0.182975	0.264627
Lasso_k=5_AdaBoost	5	0.881045	0.68677	2.3565	6.1524	1.97751	3.26802	5.55311	37.852	0.213267	0.267808
Lasso_k=5_Bagging	5	0.952678	0.884241	1.48631	3.74017	0.98857	2.45896	2.20912	13.9889	0.106753	0.217608
RandomForest_k=5_LinearRegression	5	0.673564	0.788768	3.90369	5.05234	2.7544	3.49462	15.2388	25.5262	0.276196	0.292759
RandomForest_k=5_Ridge	5	0.673513	0.79112	3.90399	5.02413	2.75717	3.48787	15.2412	25.2419	0.276509	0.293219
RandomForest_k=5_Lasso	5	0.623396	0.759241	4.19294	5.39392	2.76532	3.48604	17.5807	29.0944	0.272765	0.304923
RandomForest_k=5_ElasticNet	5	0.574632	0.671666	4.45614	6.29899	2.94322	3.88536	19.8571	39.6773	0.282128	0.319238
RandomForest_k=5_BayesianRidge	5	0.673215	0.794486	3.90577	4.98349	2.76158	3.47673	15.2551	24.8352	0.277035	0.293962
RandomForest_k=5_HuberRegressor	5	0.632629	0.624144	4.14122	6.73944	2.67574	3.8041	17.1497	45.42	0.269602	0.287704
RandomForest_k=5_RandomForest	5	0.957844	0.879885	1.40284	3.80989	0.890699	2.29432	1.96795	14.5153	0.101734	0.207933
RandomForest_k=5_GradientBoosting	5	0.981757	0.897641	0.922833	3.51703	0.747779	1.99809	0.851621	12.3695	0.08415	0.19733
RandomForest_k=5_KNeighbors	5	0.771042	0.825299	3.2693	4.59474	2.01966	2.92756	10.6883	21.1116	0.204954	0.249132
RandomForest_k=5_DecisionTree	5	0.998679	0.843654	0.248333	4.34666	0.042272	3.09283	0.061669	18.8935	0.026167	0.294968
RandomForest_k=5_XGBoost	5	0.998678	0.834795	0.248408	4.46812	0.046663	2.67204	0.061707	19.9641	0.026167	0.267157
RandomForest_k=5_CatBoost	5	0.994282	0.88256	0.516668	3.76722	0.404441	2.10238	0.266946	14.192	0.048869	0.198467
RandomForest_k=5_HistGradientBoosting	5	0.624333	0.554771	4.18772	7.33508	1.8348	3.52512	17.537	53.8034	0.202648	0.280504
RandomForest_k=5_AdaBoost	5	0.84578	0.856611	2.68316	4.16266	2.26997	2.99425	7.19937	17.3277	0.241834	0.280965
RandomForest_k=5_Bagging	5	0.952092	0.860881	1.49548	4.10022	0.89221	2.31785	2.23647	16.8118	0.098622	0.21148
ANOVA_F_k=5_LinearRegression	5	0.556994	0.507292	4.54758	7.71628	3.13084	4.3886	20.6805	59.541	0.300364	0.332677
ANOVA_F_k=5_Ridge	5	0.556566	0.557649	4.54978	7.31133	3.13033	4.30472	20.7005	53.4555	0.299517	0.330656
ANOVA_F_k=5_Lasso	5	0.507966	0.721491	4.79263	5.8014	3.19141	3.86376	22.9693	33.6563	0.306181	0.332847
ANOVA_F_k=5_ElasticNet	5	0.42057	0.632505	5.20088	6.66406	3.22568	4.1738	27.0491	44.4097	0.312437	0.342076
ANOVA_F_k=5_BayesianRidge	5	0.555934	0.584511	4.55302	7.08586	3.13023	4.25658	20.73	50.2095	0.299142	0.329592
ANOVA_F_k=5_HuberRegressor	5	0.464924	0.451168	4.99786	8.14391	3.04485	4.1308	24.9786	66.3232	0.283346	0.31301
ANOVA_F_k=5_RandomForest	5	0.944208	0.849578	1.61385	4.26352	1.00111	2.66295	2.60451	18.1776	0.110969	0.250694
ANOVA_F_k=5_GradientBoosting	5	0.967021	0.871977	1.24077	3.9333	0.987133	2.56853	1.53952	15.4709	0.114968	0.253485
ANOVA_F_k=5_KNeighbors	5	0.679475	0.732683	3.86818	5.68364	2.68906	4.02165	14.9629	32.3038	0.26313	0.335305
ANOVA_F_k=5_DecisionTree	5	0.998679	0.761283	0.248333	5.37099	0.042272	3.27639	0.061669	28.8476	0.026167	0.336596
ANOVA_F_k=5_XGBoost	5	0.998677	0.659123	0.248556	6.41818	0.049777	3.31755	0.06178	41.1931	0.02619	0.307172
ANOVA_F_k=5_CatBoost	5	0.990976	0.870298	0.649062	3.959	0.508672	2.4298	0.421281	15.6737	0.062535	0.232245
ANOVA_F_k=5_HistGradientBoosting	5	0.752875	0.560006	3.39652	7.29183	1.98075	4.25301	11.5364	53.1708	0.216769	0.371194
ANOVA_F_k=5_AdaBoost	5	0.826109	0.87676	2.84915	3.85913	2.35476	3.08908	8.11763	14.8929	0.254101	0.310334
ANOVA_F_k=5_Bagging	5	0.934382	0.849527	1.7502	4.26425	1.10739	2.83102	3.06321	18.1838	0.126714	0.271421
SelectKBest_k=5_LinearRegression	5	0.556994	0.507292	4.54758	7.71628	3.13084	4.3886	20.6805	59.541	0.300364	0.332677
SelectKBest_k=5_Ridge	5	0.556566	0.557649	4.54978	7.31133	3.13033	4.30472	20.7005	53.4555	0.299517	0.330656
SelectKBest_k=5_Lasso	5	0.507998	0.721399	4.79247	5.80236	3.19141	3.86438	22.9678	33.6673	0.306184	0.332855
SelectKBest_k=5_ElasticNet	5	0.420572	0.632509	5.20087	6.66402	3.22568	4.17379	27.049	44.4092	0.312437	0.342076
SelectKBest_k=5_BayesianRidge	5	0.555934	0.584511	4.55302	7.08586	3.13023	4.25658	20.73	50.2095	0.299142	0.329592
SelectKBest_k=5_HuberRegressor	5	0.464924	0.451166	4.99786	8.14392	3.04485	4.1308	24.9786	66.3234	0.283346	0.313011
SelectKBest_k=5_RandomForest	5	0.946457	0.844594	1.58098	4.33358	0.995379	2.68066	2.4995	18.7799	0.11048	0.250601
SelectKBest_k=5_GradientBoosting	5	0.967021	0.875548	1.24077	3.87806	0.987133	2.60812	1.53952	15.0394	0.114968	0.255028
SelectKBest_k=5_KNeighbors	5	0.679475	0.732683	3.86818	5.68364	2.68906	4.02165	14.9629	32.3038	0.26313	0.335305
SelectKBest_k=5_DecisionTree	5	0.998679	0.751876	0.248333	5.4758	0.042272	3.38498	0.061669	29.9844	0.026167	0.347474
SelectKBest_k=5_XGBoost	5	0.998677	0.657806	0.248556	6.43057	0.049777	3.36335	0.06178	41.3522	0.02619	0.317835
SelectKBest_k=5_CatBoost	5	0.990625	0.871009	0.661545	3.94814	0.520513	2.48132	0.437642	15.5878	0.063305	0.236247
SelectKBest_k=5_HistGradientBoosting	5	0.752875	0.560006	3.39652	7.29183	1.98075	4.25301	11.5364	53.1708	0.216769	0.371194
SelectKBest_k=5_AdaBoost	5	0.813376	0.873974	2.95161	3.9025	2.44829	3.09906	8.71203	15.2295	0.255299	0.31074
SelectKBest_k=5_Bagging	5	0.935465	0.796915	1.7357	4.95396	1.10784	2.97471	3.01264	24.5417	0.125341	0.285466
SFS_k=5_LinearRegression	5	0.710394	0.821128	3.67688	4.64926	2.42699	2.91132	13.5195	21.6156	0.243091	0.238412
SFS_k=5_Ridge	5	0.710139	0.821906	3.6785	4.63914	2.42829	2.91608	13.5314	21.5216	0.242679	0.238723
SFS_k=5_Lasso	5	0.605762	0.751675	4.28998	5.47802	2.74414	3.50223	18.4039	30.0087	0.273069	0.305308
SFS_k=5_ElasticNet	5	0.534902	0.65293	4.6596	6.47622	2.82112	3.82613	21.7119	41.9414	0.274267	0.30825
SFS_k=5_BayesianRidge	5	0.709988	0.822162	3.67946	4.63581	2.42877	2.91715	13.5384	21.4907	0.242632	0.238854
SFS_k=5_HuberRegressor	5	0.702603	0.764311	3.72601	5.33682	2.42387	3.06897	13.8832	28.4816	0.241916	0.240055
SFS_k=5_RandomForest	5	0.9566	0.900533	1.42339	3.46699	0.869341	2.24747	2.02603	12.02	0.09326	0.209361
SFS_k=5_GradientBoosting	5	0.977219	0.907102	1.03125	3.35056	0.813801	2.07336	1.06348	11.2262	0.092779	0.196887
SFS_k=5_KNeighbors	5	0.788494	0.850826	3.14223	4.2458	1.84065	2.42076	9.87358	18.0268	0.187219	0.201186
SFS_k=5_DecisionTree	5	0.998679	0.879001	0.248333	3.82388	0.042272	2.30856	0.061669	14.6221	0.026167	0.24097
SFS_k=5_XGBoost	5	0.998677	0.891922	0.248476	3.61394	0.048015	2.37102	0.06174	13.0606	0.026178	0.236609
SFS_k=5_CatBoost	5	0.992783	0.90092	0.58043	3.46024	0.461429	1.97788	0.336898	11.9733	0.05337	0.195086
SFS_k=5_HistGradientBoosting	5	0.740191	0.698441	3.4826	6.0367	1.97102	3.19235	12.1285	36.4417	0.21585	0.282013
SFS_k=5_AdaBoost	5	0.868735	0.851832	2.47543	4.23146	2.07179	2.93346	6.12776	17.9052	0.222411	0.271436
SFS_k=5_Bagging	5	0.945509	0.895589	1.59492	3.55212	0.944344	2.38479	2.54379	12.6175	0.102382	0.23393
SBS_k=5_LinearRegression	5	0.688758	0.811312	3.81175	4.77513	2.77659	3.01366	14.5295	22.8018	0.266544	0.277608
SBS_k=5_Ridge	5	0.688726	0.813325	3.81195	4.74959	2.77792	3.00428	14.531	22.5586	0.266567	0.277198
SBS_k=5_Lasso	5	0.599108	0.762197	4.32603	5.3607	2.9012	3.44322	18.7145	28.7371	0.285522	0.310535
SBS_k=5_ElasticNet	5	0.548159	0.670573	4.59271	6.30946	2.96106	3.69562	21.093	39.8093	0.28397	0.312802
SBS_k=5_BayesianRidge	5	0.6886	0.815518	3.81272	4.72161	2.77942	2.9931	14.5369	22.2936	0.266591	0.276732
SBS_k=5_HuberRegressor	5	0.650757	0.640301	4.03775	6.59299	2.69129	3.38243	16.3035	43.4676	0.262133	0.279569
SBS_k=5_RandomForest	5	0.960678	0.886163	1.35486	3.70898	0.853701	2.48489	1.83565	13.7565	0.100017	0.221967
SBS_k=5_GradientBoosting	5	0.977111	0.915431	1.03369	3.19683	0.827169	2.30826	1.06851	10.2197	0.093774	0.21421
SBS_k=5_KNeighbors	5	0.745331	0.823553	3.44797	4.61764	2.19209	2.81861	11.8885	21.3226	0.224176	0.256482
SBS_k=5_DecisionTree	5	0.998679	0.86976	0.248333	3.96722	0.042272	2.86525	0.061669	15.7388	0.026167	0.2847
SBS_k=5_XGBoost	5	0.998677	0.828223	0.248515	4.55612	0.048917	2.63547	0.06176	20.7582	0.026181	0.277488
SBS_k=5_CatBoost	5	0.993187	0.891533	0.563938	3.62045	0.427972	2.20718	0.318026	13.1076	0.053227	0.200926
SBS_k=5_HistGradientBoosting	5	0.742958	0.682116	3.464	6.19794	1.93304	3.55218	11.9993	38.4145	0.212228	0.279292
SBS_k=5_AdaBoost	5	0.829655	0.873927	2.81995	3.90323	2.35335	3.0536	7.9521	15.2352	0.255643	0.287177
SBS_k=5_Bagging	5	0.960074	0.889384	1.36523	3.65613	0.873568	2.56897	1.86384	13.3673	0.102658	0.235861
GA_k=5_LinearRegression	5	0.717598	0.825328	3.63087	4.59435	2.51775	2.93191	13.1832	21.1081	0.260375	0.260224
GA_k=5_Ridge	5	0.717555	0.827219	3.63114	4.56942	2.51753	2.92467	13.1852	20.8796	0.260903	0.260173
GA_k=5_Lasso	5	0.591735	0.757006	4.36563	5.4189	2.92839	3.23942	19.0587	29.3645	0.293101	0.289811
GA_k=5_ElasticNet	5	0.575617	0.702673	4.45098	5.99418	2.91611	3.46359	19.8112	35.9302	0.305012	0.290362
GA_k=5_BayesianRidge	5	0.717382	0.829314	3.63225	4.54164	2.51735	2.91676	13.1933	20.6265	0.26159	0.260126
GA_k=5_HuberRegressor	5	0.329819	0.330078	5.59335	8.99757	3.19437	3.80813	31.2856	80.9563	0.33021	0.334831
GA_k=5_RandomForest	5	0.957938	0.848642	1.40128	4.27677	0.817676	2.41347	1.96357	18.2908	0.092903	0.225856
GA_k=5_GradientBoosting	5	0.978509	0.896161	1.00163	3.54236	0.81052	2.13126	1.00326	12.5483	0.088362	0.208202
GA_k=5_KNeighbors	5	0.564856	0.478601	4.50705	7.93776	2.22587	3.48798	20.3135	63.0081	0.233095	0.300027
GA_k=5_DecisionTree	5	0.998679	0.887222	0.248333	3.69169	0.042272	2.05922	0.061669	13.6286	0.026167	0.223183
GA_k=5_XGBoost	5	0.998677	0.84953	0.248493	4.2642	0.048155	2.49982	0.061749	18.1834	0.026175	0.256557
GA_k=5_CatBoost	5	0.994144	0.860338	0.522839	4.10821	0.390283	2.14366	0.273361	16.8774	0.048136	0.213097
GA_k=5_HistGradientBoosting	5	0.74356	0.574982	3.45994	7.16666	1.7929	3.12445	11.9712	51.361	0.199703	0.259027
GA_k=5_AdaBoost	5	0.835049	0.920119	2.77494	3.10696	2.28935	2.59646	7.70027	9.6532	0.249365	0.268145
GA_k=5_Bagging	5	0.950155	0.802979	1.52541	4.87943	0.913524	2.60421	2.32687	23.8088	0.097691	0.248692
RFE_k=6_LinearRegression	6	0.669067	0.781622	3.93048	5.13709	2.85859	3.35723	15.4487	26.3897	0.277688	0.292922
RFE_k=6_Ridge	6	0.669027	0.784558	3.93072	5.10244	2.86082	3.34687	15.4506	26.0349	0.277849	0.292831
RFE_k=6_Lasso	6	0.599108	0.762197	4.32603	5.3607	2.9012	3.44322	18.7145	28.7371	0.285522	0.310535
RFE_k=6_ElasticNet	6	0.532584	0.667164	4.67119	6.34203	3.05161	3.74199	21.82	40.2213	0.292467	0.316585
RFE_k=6_BayesianRidge	6	0.668797	0.788828	3.93209	5.05163	2.86423	3.33043	15.4613	25.5189	0.278107	0.292691
RFE_k=6_HuberRegressor	6	0.626309	0.589692	4.17669	7.04155	2.7539	3.68255	17.4448	49.5834	0.270568	0.292407
RFE_k=6_RandomForest	6	0.962694	0.894903	1.31967	3.56377	0.787326	2.22742	1.74151	12.7004	0.090592	0.199362
RFE_k=6_GradientBoosting	6	0.977982	0.928495	1.01384	2.93955	0.800871	1.91694	1.02787	8.64097	0.08981	0.18566
RFE_k=6_KNeighbors	6	0.770861	0.841768	3.27058	4.3728	2.03119	2.62874	10.6967	19.1214	0.202357	0.21869
RFE_k=6_DecisionTree	6	0.998679	0.864847	0.248333	4.04134	0.042272	2.61727	0.061669	16.3324	0.026167	0.275691
RFE_k=6_XGBoost	6	0.998678	0.853156	0.248468	4.21251	0.047882	2.30935	0.061736	17.7452	0.026172	0.247397
RFE_k=6_CatBoost	6	0.994198	0.887073	0.520413	3.69412	0.392821	1.97137	0.270829	13.6465	0.049649	0.186336
RFE_k=6_HistGradientBoosting	6	0.737553	0.590879	3.50023	7.03135	1.81649	3.30209	12.2516	49.4399	0.199868	0.265969
RFE_k=6_AdaBoost	6	0.832133	0.869119	2.79936	3.97696	2.33086	3.11005	7.83642	15.8162	0.253601	0.28803
RFE_k=6_Bagging	6	0.959725	0.884572	1.37117	3.73481	0.851257	2.44192	1.88011	13.9488	0.096354	0.220542
Mutual Information_k=6_LinearRegression	6	0.557421	0.664846	4.54539	6.36408	2.86924	3.54926	20.6606	40.5015	0.298076	0.284771
Mutual Information_k=6_Ridge	6	0.557411	0.663769	4.54544	6.37429	2.86631	3.55062	20.6611	40.6316	0.297725	0.284861
Mutual Information_k=6_Lasso	6	0.51325	0.53277	4.76682	7.51412	2.83697	3.96899	22.7226	56.4621	0.279655	0.315779
Mutual Information_k=6_ElasticNet	6	0.512768	0.531329	4.76919	7.5257	2.89292	3.82915	22.7451	56.6362	0.278323	0.308434
Mutual Information_k=6_BayesianRidge	6	0.556747	0.654052	4.54885	6.46574	2.84649	3.56241	20.6921	41.8058	0.294544	0.285652
Mutual Information_k=6_HuberRegressor	6	0.526746	0.602006	4.70027	6.93508	2.67	3.40591	22.0926	48.0953	0.272558	0.278262
Mutual Information_k=6_RandomForest	6	0.93378	0.86296	1.75821	4.06946	0.958975	2.37935	3.0913	16.5605	0.113179	0.203944
Mutual Information_k=6_GradientBoosting	6	0.983553	0.925042	0.876227	3.0097	0.704847	2.0697	0.767774	9.05829	0.081444	0.197816
Mutual Information_k=6_KNeighbors	6	0.633317	0.645777	4.13734	6.54262	2.16133	3.17516	17.1176	42.8059	0.216121	0.238403
Mutual Information_k=6_DecisionTree	6	0.998679	0.858394	0.248333	4.1367	0.042272	2.23315	0.061669	17.1123	0.026167	0.249946
Mutual Information_k=6_XGBoost	6	0.998679	0.900421	0.248349	3.46894	0.044142	2.31254	0.061677	12.0335	0.026166	0.21749
Mutual Information_k=6_CatBoost	6	0.995291	0.876682	0.468865	3.86035	0.348239	2.23384	0.219834	14.9023	0.044813	0.195517
Mutual Information_k=6_HistGradientBoosting	6	0.671181	0.619558	3.91791	6.78043	1.63121	3.11358	15.35	45.9742	0.183733	0.247388
Mutual Information_k=6_AdaBoost	6	0.885616	0.864838	2.31079	4.04148	1.94567	2.62692	5.33972	16.3336	0.208819	0.246663
Mutual Information_k=6_Bagging	6	0.944271	0.858919	1.61294	4.12903	0.949282	2.42706	2.60157	17.0489	0.101109	0.232019
F-Regression_k=6_LinearRegression	6	0.729432	0.299975	3.55397	9.1975	2.59937	4.29703	12.6307	84.5941	0.283673	0.298612
F-Regression_k=6_Ridge	6	0.728683	0.388685	3.55889	8.595	2.59546	4.20213	12.6657	73.8739	0.28406	0.297959
F-Regression_k=6_Lasso	6	0.587248	0.742738	4.38956	5.57572	2.97371	3.47771	19.2682	31.0886	0.299803	0.306472
F-Regression_k=6_ElasticNet	6	0.558359	0.683688	4.54057	6.1826	2.9617	3.75585	20.6168	38.2245	0.313958	0.311307
F-Regression_k=6_BayesianRidge	6	0.728884	0.376404	3.55757	8.6809	2.596	4.21583	12.6563	75.358	0.283986	0.298042
F-Regression_k=6_HuberRegressor	6	0.446155	0.427657	5.08476	8.31652	3.00674	4.16653	25.8548	69.1644	0.32064	0.338742
F-Regression_k=6_RandomForest	6	0.954536	0.852096	1.45683	4.22769	0.879225	2.41466	2.12235	17.8734	0.098053	0.222941
F-Regression_k=6_GradientBoosting	6	0.980329	0.918811	0.958263	3.13228	0.784605	1.99076	0.918267	9.81118	0.087149	0.192808
F-Regression_k=6_KNeighbors	6	0.558366	0.458495	4.54054	8.08937	2.32857	4.09573	20.6165	65.4378	0.244818	0.337873
F-Regression_k=6_DecisionTree	6	0.998679	0.839484	0.248333	4.40425	0.042272	2.95303	0.061669	19.3974	0.026167	0.288769
F-Regression_k=6_XGBoost	6	0.998678	0.775028	0.248419	5.21407	0.04687	3.17722	0.061712	27.1865	0.026167	0.292784
F-Regression_k=6_CatBoost	6	0.99408	0.882819	0.525714	3.76306	0.410036	2.22723	0.276375	14.1606	0.050042	0.207789
F-Regression_k=6_HistGradientBoosting	6	0.671284	0.611073	3.9173	6.85562	1.90631	3.33213	15.3452	46.9996	0.213165	0.280962
F-Regression_k=6_AdaBoost	6	0.850429	0.86521	2.64241	4.03591	2.20512	2.89357	6.98231	16.2886	0.241481	0.273667
F-Regression_k=6_Bagging	6	0.951219	0.790421	1.50905	5.03253	0.910135	2.48995	2.27722	25.3264	0.097061	0.228527
PCC_k=6_LinearRegression	6	0.729432	0.299975	3.55397	9.1975	2.59937	4.29703	12.6307	84.5941	0.283673	0.298612
PCC_k=6_Ridge	6	0.728683	0.388685	3.55889	8.595	2.59546	4.20213	12.6657	73.8739	0.28406	0.297959
PCC_k=6_Lasso	6	0.587243	0.74274	4.38959	5.57569	2.97375	3.4777	19.2685	31.0884	0.299804	0.306474
PCC_k=6_ElasticNet	6	0.55836	0.68369	4.54057	6.18258	2.9617	3.75584	20.6168	38.2242	0.313957	0.311306
PCC_k=6_BayesianRidge	6	0.728884	0.376404	3.55757	8.6809	2.596	4.21583	12.6563	75.358	0.283986	0.298042
PCC_k=6_HuberRegressor	6	0.446155	0.427656	5.08476	8.31652	3.00674	4.16654	25.8548	69.1645	0.320639	0.338743
PCC_k=6_RandomForest	6	0.955627	0.849405	1.43925	4.26598	0.886672	2.40566	2.07143	18.1986	0.099005	0.221698
PCC_k=6_GradientBoosting	6	0.980329	0.917985	0.958263	3.14819	0.784605	1.9686	0.918267	9.9111	0.087149	0.193871
PCC_k=6_KNeighbors	6	0.558366	0.458495	4.54054	8.08937	2.32857	4.09573	20.6165	65.4378	0.244818	0.337873
PCC_k=6_DecisionTree	6	0.998679	0.898693	0.248333	3.49891	0.042272	2.69731	0.061669	12.2424	0.026167	0.287224
PCC_k=6_XGBoost	6	0.998678	0.852934	0.248419	4.2157	0.04687	2.71749	0.061712	17.7721	0.026167	0.26416
PCC_k=6_CatBoost	6	0.994168	0.879463	0.52178	3.81657	0.405995	2.24051	0.272255	14.5662	0.049759	0.204054
PCC_k=6_HistGradientBoosting	6	0.671284	0.611073	3.9173	6.85562	1.90631	3.33213	15.3452	46.9996	0.213165	0.280962
PCC_k=6_AdaBoost	6	0.833578	0.899517	2.78729	3.48465	2.3605	2.79809	7.76898	12.1428	0.253093	0.292118
PCC_k=6_Bagging	6	0.950252	0.821945	1.52393	4.63864	0.907042	2.45919	2.32235	21.517	0.098531	0.224213
Lasso_k=6_LinearRegression	6	0.51473	0.555321	4.75957	7.33055	3.19853	4.16656	22.6535	53.737	0.311594	0.352856
Lasso_k=6_Ridge	6	0.514677	0.553593	4.75983	7.34478	3.1919	4.16057	22.656	53.9457	0.310334	0.350859
Lasso_k=6_Lasso	6	0.418709	0.415922	5.20922	8.40134	3.2897	4.3098	27.136	70.5824	0.313011	0.357728
Lasso_k=6_ElasticNet	6	0.37282	0.350664	5.41093	8.85825	3.27447	4.3973	29.2782	78.4685	0.311136	0.365682
Lasso_k=6_BayesianRidge	6	0.513966	0.548087	4.76332	7.38993	3.18101	4.14549	22.6892	54.6111	0.307202	0.346355
Lasso_k=6_HuberRegressor	6	0.411587	0.365308	5.24104	8.75779	2.90217	4.05747	27.4685	76.6989	0.279305	0.339193
Lasso_k=6_RandomForest	6	0.962795	0.836226	1.31788	4.44872	0.881627	2.44072	1.7368	19.7912	0.095694	0.201881
Lasso_k=6_GradientBoosting	6	0.976322	0.91885	1.05134	3.13153	0.831732	2.05455	1.10532	9.80649	0.100205	0.187995
Lasso_k=6_KNeighbors	6	0.759043	0.75294	3.35387	5.46405	2.16791	3.14833	11.2484	29.8558	0.211298	0.24146
Lasso_k=6_DecisionTree	6	0.998676	0.840767	0.248635	4.38661	0.043579	2.88077	0.061819	19.2424	0.026181	0.291656
Lasso_k=6_XGBoost	6	0.998675	0.888411	0.248668	3.67218	0.046433	2.23062	0.061836	13.4849	0.026182	0.21893
Lasso_k=6_CatBoost	6	0.994562	0.853152	0.503829	4.21258	0.382131	2.15499	0.253844	17.7458	0.049414	0.194871
Lasso_k=6_HistGradientBoosting	6	0.826249	0.668212	2.848	6.33204	1.59813	3.22024	8.1111	40.0947	0.165267	0.262009
Lasso_k=6_AdaBoost	6	0.879175	0.732467	2.37495	5.68593	1.99177	3.00906	5.64037	32.3298	0.217	0.272898
Lasso_k=6_Bagging	6	0.955269	0.862258	1.44504	4.07987	0.92899	2.35209	2.08814	16.6454	0.103146	0.208572
RandomForest_k=6_LinearRegression	6	0.724751	0.36131	3.58459	8.78533	2.67823	4.24805	12.8493	77.182	0.269807	0.299011
RandomForest_k=6_Ridge	6	0.724064	0.441645	3.58906	8.21426	2.67291	4.14884	12.8813	67.474	0.270459	0.298114
RandomForest_k=6_Lasso	6	0.623395	0.759241	4.19295	5.39392	2.76532	3.48603	17.5808	29.0944	0.272765	0.304923
RandomForest_k=6_ElasticNet	6	0.572256	0.678924	4.46857	6.22898	2.90742	3.90524	19.9681	38.8001	0.28262	0.318892
RandomForest_k=6_BayesianRidge	6	0.724172	0.435349	3.58835	8.26044	2.67335	4.15697	12.8763	68.2348	0.270396	0.29818
RandomForest_k=6_HuberRegressor	6	0.69976	0.380471	3.74378	8.65254	2.54206	4.2172	14.0159	74.8665	0.260813	0.292127
RandomForest_k=6_RandomForest	6	0.955579	0.874103	1.44002	3.9005	0.909983	2.31569	2.07366	15.2139	0.101101	0.207713
RandomForest_k=6_GradientBoosting	6	0.982687	0.906031	0.899004	3.36981	0.727854	1.95243	0.808208	11.3556	0.08239	0.191627
RandomForest_k=6_KNeighbors	6	0.744129	0.792332	3.4561	5.00953	2.03851	3.13246	11.9447	25.0954	0.211312	0.252034
RandomForest_k=6_DecisionTree	6	0.998679	0.853837	0.248333	4.20273	0.042272	2.91664	0.061669	17.6629	0.026167	0.288433
RandomForest_k=6_XGBoost	6	0.998679	0.782895	0.248352	5.12209	0.044433	2.85055	0.061679	26.2358	0.026166	0.276137
RandomForest_k=6_CatBoost	6	0.995214	0.877883	0.472668	3.8415	0.361264	2.21517	0.223415	14.7571	0.045335	0.195708
RandomForest_k=6_HistGradientBoosting	6	0.644637	0.572293	4.07298	7.1893	1.77214	3.47787	16.5892	51.686	0.20339	0.276626
RandomForest_k=6_AdaBoost	6	0.86169	0.86833	2.54099	3.98894	2.11149	2.78273	6.45661	15.9116	0.228294	0.261945
RandomForest_k=6_Bagging	6	0.954737	0.8748	1.45362	3.8897	0.857997	2.34403	2.113	15.1297	0.098585	0.214724
ANOVA_F_k=6_LinearRegression	6	0.56042	0.514684	4.52997	7.65818	3.10586	4.39877	20.5206	58.6477	0.298264	0.336683
ANOVA_F_k=6_Ridge	6	0.560005	0.563598	4.5321	7.262	3.10549	4.31658	20.54	52.7366	0.297424	0.335004
ANOVA_F_k=6_Lasso	6	0.511641	0.72052	4.7747	5.81151	3.16446	3.87813	22.7977	33.7736	0.304071	0.338725
ANOVA_F_k=6_ElasticNet	6	0.426263	0.628022	5.17526	6.70458	3.19149	4.21324	26.7834	44.9514	0.310023	0.349461
ANOVA_F_k=6_BayesianRidge	6	0.558838	0.606043	4.53811	6.89982	3.10546	4.23825	20.5945	47.6075	0.296835	0.333586
ANOVA_F_k=6_HuberRegressor	6	0.418679	0.821638	5.20936	4.64263	3.11765	3.57221	27.1374	21.554	0.299279	0.337057
ANOVA_F_k=6_RandomForest	6	0.9485	0.857613	1.55053	4.14809	0.928555	2.57687	2.40416	17.2067	0.108312	0.244116
ANOVA_F_k=6_GradientBoosting	6	0.964683	0.873786	1.284	3.90542	0.942382	2.39658	1.64866	15.2523	0.116121	0.239297
ANOVA_F_k=6_KNeighbors	6	0.725458	0.800305	3.57998	4.91244	2.18912	3.00878	12.8162	24.1321	0.223119	0.251763
ANOVA_F_k=6_DecisionTree	6	0.998679	0.802285	0.248333	4.88802	0.042272	3.0495	0.061669	23.8928	0.026167	0.297562
ANOVA_F_k=6_XGBoost	6	0.998679	0.654505	0.248349	6.46151	0.044287	3.44584	0.061677	41.7511	0.026168	0.320755
ANOVA_F_k=6_CatBoost	6	0.993469	0.861871	0.552152	4.08559	0.426033	2.46676	0.304872	16.6921	0.054043	0.23291
ANOVA_F_k=6_HistGradientBoosting	6	0.790155	0.503243	3.12987	7.74792	1.73886	4.40345	9.79607	60.0302	0.202283	0.388525
ANOVA_F_k=6_AdaBoost	6	0.836025	0.804156	2.76672	4.86483	2.29447	3.47362	7.65474	23.6666	0.248206	0.321694
ANOVA_F_k=6_Bagging	6	0.945335	0.814139	1.59746	4.73922	0.988255	2.73673	2.55189	22.4602	0.116455	0.273702
SelectKBest_k=6_LinearRegression	6	0.56042	0.514684	4.52997	7.65818	3.10586	4.39877	20.5206	58.6477	0.298264	0.336683
SelectKBest_k=6_Ridge	6	0.560005	0.563598	4.5321	7.262	3.10549	4.31658	20.54	52.7366	0.297424	0.335004
SelectKBest_k=6_Lasso	6	0.511676	0.72043	4.77452	5.81244	3.16448	3.87878	22.7961	33.7844	0.304075	0.338732
SelectKBest_k=6_ElasticNet	6	0.426265	0.628027	5.17526	6.70454	3.19149	4.21323	26.7833	44.9508	0.310023	0.349461
SelectKBest_k=6_BayesianRidge	6	0.558838	0.606043	4.53811	6.89982	3.10546	4.23825	20.5945	47.6075	0.296835	0.333586
SelectKBest_k=6_HuberRegressor	6	0.512957	0.792937	4.76826	5.00224	3.09116	3.56896	22.7363	25.0224	0.287035	0.303499
SelectKBest_k=6_RandomForest	6	0.949602	0.855794	1.53386	4.1745	0.925142	2.61664	2.35271	17.4264	0.109402	0.244908
SelectKBest_k=6_GradientBoosting	6	0.964683	0.860198	1.284	4.11027	0.942382	2.49845	1.64866	16.8943	0.116121	0.241221
SelectKBest_k=6_KNeighbors	6	0.725458	0.800305	3.57998	4.91244	2.18912	3.00878	12.8162	24.1321	0.223119	0.251763
SelectKBest_k=6_DecisionTree	6	0.998679	0.808425	0.248333	4.81153	0.042272	2.94337	0.061669	23.1508	0.026167	0.292188
SelectKBest_k=6_XGBoost	6	0.998679	0.676451	0.248349	6.25293	0.044287	3.35192	0.061677	39.0991	0.026168	0.309761
SelectKBest_k=6_CatBoost	6	0.992839	0.872895	0.578162	3.91917	0.451316	2.41484	0.334272	15.3599	0.056371	0.228987
SelectKBest_k=6_HistGradientBoosting	6	0.790155	0.503243	3.12987	7.74792	1.73886	4.40345	9.79607	60.0302	0.202283	0.388525
SelectKBest_k=6_AdaBoost	6	0.84224	0.816378	2.71378	4.71059	2.28807	3.29033	7.3646	22.1897	0.242525	0.303829
SelectKBest_k=6_Bagging	6	0.943274	0.83263	1.62731	4.4973	1.01146	2.68275	2.64812	20.2257	0.115649	0.261741
SFS_k=6_LinearRegression	6	0.714245	0.82756	3.65236	4.56491	2.47469	2.90216	13.3397	20.8384	0.241508	0.243996
SFS_k=6_Ridge	6	0.713975	0.828505	3.65408	4.55239	2.47786	2.90316	13.3523	20.7242	0.241173	0.244738
SFS_k=6_Lasso	6	0.618724	0.754785	4.21886	5.44361	2.75108	3.46887	17.7988	29.6329	0.26955	0.303876
SFS_k=6_ElasticNet	6	0.572418	0.670477	4.46772	6.31039	2.84589	3.74887	19.9605	39.821	0.269713	0.30516
SFS_k=6_BayesianRidge	6	0.71351	0.829269	3.65705	4.54223	2.48094	2.90324	13.374	20.6319	0.241179	0.245404
SFS_k=6_HuberRegressor	6	0.698884	0.750567	3.74924	5.49022	2.4178	3.09247	14.0568	30.1426	0.242559	0.239829
SFS_k=6_RandomForest	6	0.960629	0.888815	1.35571	3.66553	0.827465	2.22329	1.83794	13.4361	0.091964	0.205595
SFS_k=6_GradientBoosting	6	0.981061	0.91802	0.940284	3.14751	0.73834	1.95487	0.884134	9.90685	0.08436	0.181849
SFS_k=6_KNeighbors	6	0.7852	0.852347	3.1666	4.2241	1.85662	2.35566	10.0274	17.843	0.186592	0.200575
SFS_k=6_DecisionTree	6	0.998679	0.859114	0.248333	4.12617	0.042272	2.56501	0.061669	17.0253	0.026167	0.272839
SFS_k=6_XGBoost	6	0.998678	0.880897	0.248434	3.7938	0.047096	2.18881	0.06172	14.3929	0.026174	0.225601
SFS_k=6_CatBoost	6	0.994996	0.887757	0.483342	3.68292	0.365037	1.87554	0.23362	13.5639	0.046029	0.182538
SFS_k=6_HistGradientBoosting	6	0.768506	0.718801	3.28735	5.82935	1.82925	3.11747	10.8067	33.9813	0.201486	0.330368
SFS_k=6_AdaBoost	6	0.864443	0.861877	2.51557	4.08551	2.06831	2.77599	6.3281	16.6914	0.230528	0.26237
SFS_k=6_Bagging	6	0.949906	0.887016	1.52921	3.69507	0.864072	2.15555	2.33848	13.6535	0.09558	0.212055
SBS_k=6_LinearRegression	6	0.701711	0.814318	3.73159	4.73694	2.69572	2.97197	13.9248	22.4386	0.254087	0.261468
SBS_k=6_Ridge	6	0.701512	0.816054	3.73284	4.71474	2.69848	2.96334	13.9341	22.2288	0.25474	0.26252
SBS_k=6_Lasso	6	0.601257	0.76415	4.31442	5.33864	2.89063	3.38061	18.6143	28.5011	0.284379	0.308315
SBS_k=6_ElasticNet	6	0.549966	0.675836	4.58352	6.25886	2.99762	3.65453	21.0086	39.1734	0.286063	0.310519
SBS_k=6_BayesianRidge	6	0.701109	0.81733	3.73536	4.69836	2.7016	2.95769	13.9529	22.0746	0.255347	0.263351
SBS_k=6_HuberRegressor	6	0.669113	0.663573	3.93021	6.37615	2.63278	3.33383	15.4466	40.6553	0.251713	0.265574
SBS_k=6_RandomForest	6	0.962666	0.899838	1.32016	3.47908	0.803225	2.21108	1.74283	12.104	0.093155	0.201387
SBS_k=6_GradientBoosting	6	0.982424	0.917299	0.905802	3.16132	0.714487	2.14804	0.820476	9.99393	0.082737	0.204511
SBS_k=6_KNeighbors	6	0.754395	0.821112	3.38606	4.64947	2.09471	2.85245	11.4654	21.6176	0.217493	0.242933
SBS_k=6_DecisionTree	6	0.998679	0.867766	0.248333	3.99747	0.042272	2.85601	0.061669	15.9798	0.026167	0.283973
SBS_k=6_XGBoost	6	0.998679	0.822002	0.248375	4.63789	0.045316	2.82648	0.06169	21.51	0.026168	0.27931
SBS_k=6_CatBoost	6	0.995821	0.8993	0.441697	3.48842	0.326845	2.02209	0.195096	12.1691	0.042578	0.189529
SBS_k=6_HistGradientBoosting	6	0.778754	0.715901	3.21376	5.85933	1.71222	3.21746	10.3283	34.3318	0.192566	0.246268
SBS_k=6_AdaBoost	6	0.839053	0.774414	2.74106	5.22119	2.23732	3.49911	7.51339	27.2608	0.249242	0.306945
SBS_k=6_Bagging	6	0.961134	0.875368	1.34697	3.88085	0.845824	2.34422	1.81433	15.061	0.098735	0.218929
GA_k=6_LinearRegression	6	0.70536	0.816591	3.7087	4.70785	2.5992	2.91242	13.7545	22.1639	0.255079	0.27527
GA_k=6_Ridge	6	0.705308	0.818651	3.70903	4.68135	2.60006	2.90711	13.7569	21.915	0.255275	0.275813
GA_k=6_Lasso	6	0.633127	0.782443	4.13841	5.12743	2.69885	3.02305	17.1265	26.2905	0.263947	0.280247
GA_k=6_ElasticNet	6	0.565037	0.681957	4.50611	6.19949	2.82314	3.36678	20.3051	38.4336	0.271792	0.294956
GA_k=6_BayesianRidge	6	0.705089	0.821084	3.71041	4.64984	2.60119	2.8998	13.7671	21.621	0.255552	0.276479
GA_k=6_HuberRegressor	6	0.668463	0.643641	3.93407	6.56231	2.52382	3.25224	15.4769	43.064	0.247181	0.258911
GA_k=6_RandomForest	6	0.9579	0.866865	1.40189	4.01106	0.848246	2.34179	1.9653	16.0886	0.100814	0.205409
GA_k=6_GradientBoosting	6	0.97908	0.910477	0.988233	3.28913	0.786005	2.06237	0.976604	10.8184	0.089891	0.193882
GA_k=6_KNeighbors	6	0.750324	0.784172	3.41401	5.10701	2.03844	2.86901	11.6555	26.0816	0.210141	0.238387
GA_k=6_DecisionTree	6	0.998752	0.837003	0.241385	4.43816	0.034886	2.79372	0.058266	19.6972	0.02573	0.29213
GA_k=6_XGBoost	6	0.998751	0.785559	0.241439	5.09057	0.038425	2.84486	0.058293	25.9139	0.025734	0.271801
GA_k=6_CatBoost	6	0.995153	0.883172	0.475664	3.75739	0.364517	2.13918	0.226256	14.118	0.046198	0.195035
GA_k=6_HistGradientBoosting	6	0.821705	0.69838	2.885	6.03731	1.57164	3.19455	8.32323	36.4491	0.167151	0.25644
GA_k=6_AdaBoost	6	0.871704	0.871013	2.44728	3.94808	2.02282	2.64891	5.98917	15.5874	0.21956	0.247838
GA_k=6_Bagging	6	0.95766	0.882222	1.40589	3.77264	0.901024	2.35685	1.97652	14.2328	0.102118	0.21631
RFE_k=7_LinearRegression	7	0.670341	0.778383	3.92291	5.17505	2.87355	3.39935	15.3893	26.7811	0.278829	0.296828
RFE_k=7_Ridge	7	0.670261	0.781831	3.92339	5.13464	2.87299	3.38058	15.393	26.3645	0.278688	0.295979
RFE_k=7_Lasso	7	0.599108	0.762197	4.32603	5.3607	2.9012	3.44322	18.7145	28.7371	0.285522	0.310535
RFE_k=7_ElasticNet	7	0.532584	0.667164	4.67119	6.34203	3.05161	3.74199	21.82	40.2213	0.292467	0.316585
RFE_k=7_BayesianRidge	7	0.669864	0.787099	3.92575	5.07227	2.87398	3.35442	15.4115	25.7279	0.278692	0.295045
RFE_k=7_HuberRegressor	7	0.61544	0.567327	4.237	7.23091	2.72437	3.65813	17.9521	52.2861	0.268636	0.288798
RFE_k=7_RandomForest	7	0.963546	0.887588	1.30451	3.6857	0.792537	2.33197	1.70175	13.5844	0.092082	0.210329
RFE_k=7_GradientBoosting	7	0.980235	0.914656	0.960557	3.21145	0.771907	2.05539	0.922669	10.3134	0.086505	0.193924
RFE_k=7_KNeighbors	7	0.770829	0.841768	3.27081	4.3728	2.03039	2.62874	10.6982	19.1214	0.202401	0.21869
RFE_k=7_DecisionTree	7	0.998679	0.841665	0.248333	4.37424	0.042272	2.71276	0.061669	19.1339	0.026167	0.287747
RFE_k=7_XGBoost	7	0.998679	0.827367	0.248349	4.56746	0.044076	2.6186	0.061677	20.8617	0.026167	0.268063
RFE_k=7_CatBoost	7	0.995263	0.891944	0.470273	3.61358	0.350355	2.0304	0.221157	13.0579	0.044793	0.198317
RFE_k=7_HistGradientBoosting	7	0.767349	0.653566	3.29556	6.47028	1.73468	3.2129	10.8607	41.8646	0.188796	0.259665
RFE_k=7_AdaBoost	7	0.843936	0.851246	2.69915	4.23982	2.24664	3.01978	7.2854	17.9761	0.243577	0.283909
RFE_k=7_Bagging	7	0.95625	0.826332	1.4291	4.58113	0.89816	2.74737	2.04233	20.9868	0.100362	0.247445
Mutual Information_k=7_LinearRegression	7	0.741144	0.347337	3.47621	8.88091	2.52672	3.90921	12.084	78.8706	0.259028	0.277487
Mutual Information_k=7_Ridge	7	0.740225	0.444561	3.48237	8.19278	2.5223	3.79072	12.1269	67.1216	0.259277	0.273934
Mutual Information_k=7_Lasso	7	0.63168	0.770006	4.14657	5.27196	2.69117	3.23869	17.194	27.7935	0.263552	0.284442
Mutual Information_k=7_ElasticNet	7	0.582437	0.69969	4.41507	6.02418	2.79223	3.46686	19.4928	36.2908	0.269629	0.285288
Mutual Information_k=7_BayesianRidge	7	0.740389	0.435917	3.48127	8.25628	2.5227	3.80185	12.1192	68.1662	0.259242	0.27425
Mutual Information_k=7_HuberRegressor	7	0.71846	0.360722	3.62532	8.78937	2.39998	3.87992	13.1429	77.2531	0.250479	0.27035
Mutual Information_k=7_RandomForest	7	0.954506	0.883456	1.45731	3.75282	0.857872	2.37647	2.12376	14.0836	0.099596	0.21363
Mutual Information_k=7_GradientBoosting	7	0.98388	0.916614	0.867471	3.17438	0.705885	2.04123	0.752507	10.0767	0.081319	0.186506
Mutual Information_k=7_KNeighbors	7	0.71931	0.810758	3.61984	4.78214	1.95707	2.68494	13.1033	22.8688	0.206597	0.210197
Mutual Information_k=7_DecisionTree	7	0.998679	0.924039	0.248333	3.02976	0.042272	1.83576	0.061669	9.17946	0.026167	0.238696
Mutual Information_k=7_XGBoost	7	0.998679	0.853525	0.248359	4.20722	0.044784	2.5337	0.061682	17.7007	0.026168	0.244157
Mutual Information_k=7_CatBoost	7	0.996	0.913479	0.432111	3.23351	0.317955	2.07632	0.18672	10.4556	0.041433	0.190938
Mutual Information_k=7_HistGradientBoosting	7	0.683217	0.630632	3.84554	6.68102	1.58244	3.06497	14.7882	44.636	0.179618	0.243134
Mutual Information_k=7_AdaBoost	7	0.875954	0.868128	2.40639	3.99199	2.01185	2.66188	5.79074	15.936	0.215744	0.244489
Mutual Information_k=7_Bagging	7	0.9404	0.831749	1.66801	4.50912	1.00543	2.72181	2.78224	20.3322	0.107542	0.256625
F-Regression_k=7_LinearRegression	7	0.732182	0.330124	3.53587	8.99726	2.63076	4.22119	12.5024	80.9508	0.27971	0.294573
F-Regression_k=7_Ridge	7	0.731454	0.416109	3.54067	8.4	2.62737	4.12209	12.5363	70.56	0.280038	0.293786
F-Regression_k=7_Lasso	7	0.587248	0.742738	4.38956	5.57572	2.97371	3.47771	19.2682	31.0886	0.299803	0.306472
F-Regression_k=7_ElasticNet	7	0.55836	0.68369	4.54057	6.18258	2.9617	3.75584	20.6168	38.2243	0.313957	0.311306
F-Regression_k=7_BayesianRidge	7	0.731416	0.418188	3.54092	8.38503	2.62728	4.11967	12.5381	70.3087	0.28005	0.293768
F-Regression_k=7_HuberRegressor	7	-0.019839	0.02411	6.89989	10.8596	3.91791	4.68916	47.6084	117.931	0.417642	0.429897
F-Regression_k=7_RandomForest	7	0.952929	0.849278	1.48235	4.26777	0.919029	2.4208	2.19736	18.2138	0.103026	0.216336
F-Regression_k=7_GradientBoosting	7	0.981981	0.908194	0.917145	3.3308	0.745201	1.95893	0.841155	11.0943	0.084766	0.193385
F-Regression_k=7_KNeighbors	7	0.556155	0.465424	4.55189	8.03744	2.36145	4.03779	20.7197	64.6005	0.248063	0.328888
F-Regression_k=7_DecisionTree	7	0.998679	0.832514	0.248333	4.49886	0.042272	2.99198	0.061669	20.2398	0.026167	0.292968
F-Regression_k=7_XGBoost	7	0.998678	0.855651	0.248377	4.17657	0.045477	2.83956	0.061691	17.4437	0.026169	0.261415
F-Regression_k=7_CatBoost	7	0.995198	0.868068	0.473442	3.99289	0.36418	2.23344	0.224147	15.9432	0.045179	0.199974
F-Regression_k=7_HistGradientBoosting	7	0.69198	0.606145	3.79197	6.89892	1.74598	3.50048	14.3791	47.5951	0.197377	0.282254
F-Regression_k=7_AdaBoost	7	0.855796	0.871102	2.59457	3.94672	2.19784	2.75419	6.73179	15.5766	0.234336	0.2616
F-Regression_k=7_Bagging	7	0.94744	0.7865	1.56641	5.07939	0.922057	2.72679	2.45364	25.8002	0.101307	0.23953
PCC_k=7_LinearRegression	7	0.732182	0.330124	3.53587	8.99726	2.63076	4.22119	12.5024	80.9508	0.27971	0.294573
PCC_k=7_Ridge	7	0.731454	0.416109	3.54067	8.4	2.62737	4.12209	12.5363	70.56	0.280038	0.293786
PCC_k=7_Lasso	7	0.587243	0.74274	4.38959	5.57569	2.97375	3.4777	19.2685	31.0884	0.299804	0.306474
PCC_k=7_ElasticNet	7	0.55836	0.68369	4.54057	6.18258	2.9617	3.75584	20.6168	38.2243	0.313956	0.311306
PCC_k=7_BayesianRidge	7	0.731416	0.418188	3.54092	8.38503	2.62728	4.11967	12.5381	70.3087	0.28005	0.293768
PCC_k=7_HuberRegressor	7	-0.019838	0.024111	6.89988	10.8596	3.91791	4.68916	47.6084	117.931	0.417642	0.429897
PCC_k=7_RandomForest	7	0.952481	0.839575	1.4894	4.40301	0.918742	2.43002	2.2183	19.3865	0.102623	0.219304
PCC_k=7_GradientBoosting	7	0.981981	0.920732	0.917145	3.095	0.745201	1.93908	0.841155	9.57904	0.084766	0.192428
PCC_k=7_KNeighbors	7	0.556155	0.465424	4.55189	8.03744	2.36145	4.03779	20.7197	64.6005	0.248063	0.328888
PCC_k=7_DecisionTree	7	0.998679	0.834605	0.248333	4.47069	0.042272	2.91659	0.061669	19.987	0.026167	0.292203
PCC_k=7_XGBoost	7	0.998678	0.883099	0.248377	3.75857	0.045477	2.61273	0.061691	14.1268	0.026169	0.251742
PCC_k=7_CatBoost	7	0.995209	0.88025	0.472905	3.80409	0.358809	2.12123	0.223639	14.4711	0.045304	0.192498
PCC_k=7_HistGradientBoosting	7	0.69198	0.606145	3.79197	6.89892	1.74598	3.50048	14.3791	47.5951	0.197377	0.282254
PCC_k=7_AdaBoost	7	0.845521	0.855365	2.68541	4.18071	2.27748	3.03195	7.21143	17.4783	0.244489	0.285325
PCC_k=7_Bagging	7	0.953157	0.838392	1.47876	4.41922	0.909565	2.51364	2.18674	19.5295	0.098992	0.228962
Lasso_k=7_LinearRegression	7	0.563569	0.62275	4.51371	6.75192	3.15713	3.69449	20.3736	45.5885	0.326906	0.338234
Lasso_k=7_Ridge	7	0.563146	0.617334	4.5159	6.80022	3.13569	3.71162	20.3934	46.243	0.325363	0.331501
Lasso_k=7_Lasso	7	0.429385	0.429976	5.16116	8.29965	3.26412	4.16629	26.6376	68.8842	0.309186	0.350432
Lasso_k=7_ElasticNet	7	0.406409	0.390158	5.26405	8.58464	3.2132	4.20343	27.7102	73.696	0.302191	0.348597
Lasso_k=7_BayesianRidge	7	0.560724	0.607213	4.5284	6.88956	3.10598	3.7441	20.5064	47.466	0.323483	0.324195
Lasso_k=7_HuberRegressor	7	0.46991	0.431506	4.97452	8.2885	2.849	3.7515	24.7458	68.6992	0.277975	0.321005
Lasso_k=7_RandomForest	7	0.962187	0.821802	1.3286	4.6405	0.869933	2.45833	1.76518	21.5342	0.094174	0.205269
Lasso_k=7_GradientBoosting	7	0.98061	0.913383	0.951413	3.23531	0.759087	2.09779	0.905187	10.4672	0.090787	0.195736
Lasso_k=7_KNeighbors	7	0.752979	0.780769	3.39581	5.14712	2.14763	3.06465	11.5315	26.4929	0.208658	0.235962
Lasso_k=7_DecisionTree	7	0.998676	0.858733	0.248635	4.13175	0.043579	2.70277	0.061819	17.0713	0.026181	0.280009
Lasso_k=7_XGBoost	7	0.998676	0.87909	0.248648	3.82247	0.045276	2.37627	0.061826	14.6113	0.026182	0.238568
Lasso_k=7_CatBoost	7	0.995927	0.841603	0.436039	4.37509	0.31896	2.27767	0.19013	19.1414	0.043458	0.208753
Lasso_k=7_HistGradientBoosting	7	0.833252	0.652706	2.79001	6.47831	1.54793	3.26683	7.78417	41.9685	0.155691	0.259877
Lasso_k=7_AdaBoost	7	0.880236	0.740858	2.3645	5.59605	1.99123	2.89046	5.59084	31.3158	0.216188	0.258858
Lasso_k=7_Bagging	7	0.945729	0.811421	1.59169	4.77375	0.985101	2.69013	2.53348	22.7887	0.107832	0.227542
RandomForest_k=7_LinearRegression	7	0.73849	0.431241	3.49398	8.29044	2.57464	3.87594	12.2079	68.7313	0.26184	0.28555
RandomForest_k=7_Ridge	7	0.737869	0.504938	3.49812	7.73469	2.56935	3.76261	12.2369	59.8254	0.262104	0.283659
RandomForest_k=7_Lasso	7	0.642037	0.776397	4.08785	5.19819	2.68102	3.15859	16.7105	27.0212	0.26117	0.281634
RandomForest_k=7_ElasticNet	7	0.597557	0.702092	4.33439	6.00004	2.78766	3.52334	18.787	36.0005	0.269705	0.290762
RandomForest_k=7_BayesianRidge	7	0.737657	0.515914	3.49954	7.64846	2.57112	3.74473	12.2468	58.499	0.262164	0.283368
RandomForest_k=7_HuberRegressor	7	0.718818	0.443233	3.62301	8.20257	2.45669	3.85744	13.1262	67.2821	0.251019	0.275054
RandomForest_k=7_RandomForest	7	0.955465	0.886652	1.44187	3.70101	0.858158	2.17114	2.07899	13.6975	0.101283	0.197201
RandomForest_k=7_GradientBoosting	7	0.985574	0.906762	0.820642	3.35668	0.654697	1.92168	0.673453	11.2673	0.073539	0.184911
RandomForest_k=7_KNeighbors	7	0.75131	0.809531	3.40726	4.79761	1.95812	2.64049	11.6094	23.0171	0.202402	0.214024
RandomForest_k=7_DecisionTree	7	0.998679	0.879634	0.248333	3.81387	0.042272	2.26309	0.061669	14.5456	0.026167	0.234138
RandomForest_k=7_XGBoost	7	0.998679	0.818553	0.248353	4.68262	0.044474	2.59911	0.061679	21.9269	0.026167	0.259439
RandomForest_k=7_CatBoost	7	0.995678	0.894514	0.449189	3.57035	0.335434	2.02623	0.201771	12.7474	0.043352	0.186121
RandomForest_k=7_HistGradientBoosting	7	0.715431	0.636899	3.64477	6.6241	1.60155	3.25601	13.2843	43.8787	0.173227	0.2588
RandomForest_k=7_AdaBoost	7	0.864329	0.875927	2.51663	3.87215	2.0589	2.5886	6.33342	14.9935	0.224866	0.243607
RandomForest_k=7_Bagging	7	0.954655	0.879639	1.45492	3.81378	0.878633	2.19481	2.1168	14.5449	0.098421	0.192287
ANOVA_F_k=7_LinearRegression	7	0.570778	0.565015	4.47628	7.25021	3.03203	3.86361	20.0371	52.5655	0.291647	0.302561
ANOVA_F_k=7_Ridge	7	0.570408	0.610297	4.47821	6.86246	3.02919	3.7717	20.0543	47.0934	0.290931	0.299858
ANOVA_F_k=7_Lasso	7	0.511641	0.72052	4.7747	5.81151	3.16446	3.87813	22.7977	33.7736	0.304071	0.338725
ANOVA_F_k=7_ElasticNet	7	0.430108	0.635465	5.15789	6.63717	3.17363	4.12173	26.6039	44.052	0.308339	0.34056
ANOVA_F_k=7_BayesianRidge	7	0.5687	0.665055	4.4871	6.36209	3.02708	3.64874	20.1341	40.4762	0.290203	0.296411
ANOVA_F_k=7_HuberRegressor	7	0.449708	0.847462	5.06842	4.2934	2.95523	2.99383	25.6889	18.4333	0.293795	0.318231
ANOVA_F_k=7_RandomForest	7	0.948778	0.852209	1.54633	4.22607	0.912179	2.60934	2.39115	17.8597	0.107888	0.247454
ANOVA_F_k=7_GradientBoosting	7	0.967592	0.872089	1.22999	3.93159	0.899807	2.39324	1.51287	15.4574	0.112504	0.236026
ANOVA_F_k=7_KNeighbors	7	0.724452	0.798273	3.58653	4.93736	2.19073	3.0466	12.8632	24.3775	0.223982	0.255247
ANOVA_F_k=7_DecisionTree	7	0.998679	0.798552	0.248333	4.93394	0.042272	2.98277	0.061669	24.3438	0.026167	0.307785
ANOVA_F_k=7_XGBoost	7	0.998679	0.641541	0.248353	6.58162	0.044422	3.47074	0.061679	43.3177	0.02617	0.328202
ANOVA_F_k=7_CatBoost	7	0.993343	0.870092	0.557451	3.96216	0.431083	2.4139	0.310752	15.6987	0.054588	0.225607
ANOVA_F_k=7_HistGradientBoosting	7	0.782975	0.509984	3.18296	7.69517	1.78223	4.40022	10.1312	59.2156	0.204691	0.396371
ANOVA_F_k=7_AdaBoost	7	0.842648	0.814553	2.71027	4.73394	2.25244	3.33223	7.34556	22.4102	0.245985	0.309872
ANOVA_F_k=7_Bagging	7	0.946091	0.842488	1.58639	4.36284	0.990704	2.72174	2.51662	19.0344	0.111105	0.270297
SelectKBest_k=7_LinearRegression	7	0.570778	0.565015	4.47628	7.25021	3.03203	3.86361	20.0371	52.5655	0.291647	0.302561
SelectKBest_k=7_Ridge	7	0.570408	0.610297	4.47821	6.86246	3.02919	3.7717	20.0543	47.0934	0.290931	0.299858
SelectKBest_k=7_Lasso	7	0.511676	0.72043	4.77452	5.81244	3.16448	3.87878	22.7961	33.7844	0.304075	0.338732
SelectKBest_k=7_ElasticNet	7	0.430109	0.635469	5.15789	6.63713	3.17363	4.12172	26.6038	44.0515	0.308339	0.34056
SelectKBest_k=7_BayesianRidge	7	0.5687	0.665055	4.4871	6.36209	3.02708	3.64874	20.1341	40.4762	0.290203	0.296411
SelectKBest_k=7_HuberRegressor	7	0.450949	0.61897	5.06271	6.78567	2.9245	3.59089	25.631	46.0453	0.286631	0.363915
SelectKBest_k=7_RandomForest	7	0.948289	0.848842	1.5537	4.27394	0.912508	2.6046	2.41399	18.2666	0.107573	0.246349
SelectKBest_k=7_GradientBoosting	7	0.967592	0.872501	1.22999	3.92524	0.899807	2.36823	1.51287	15.4075	0.112504	0.23608
SelectKBest_k=7_KNeighbors	7	0.724452	0.798273	3.58653	4.93736	2.19073	3.0466	12.8632	24.3775	0.223982	0.255247
SelectKBest_k=7_DecisionTree	7	0.998679	0.782383	0.248333	5.12813	0.042272	3.22983	0.061669	26.2978	0.026167	0.317316
SelectKBest_k=7_XGBoost	7	0.998679	0.661871	0.248353	6.39225	0.044422	3.43905	0.061679	40.8609	0.02617	0.319292
SelectKBest_k=7_CatBoost	7	0.993809	0.854216	0.537607	4.19728	0.41054	2.4609	0.289021	17.6171	0.052711	0.233215
SelectKBest_k=7_HistGradientBoosting	7	0.782975	0.509984	3.18296	7.69517	1.78223	4.40022	10.1312	59.2156	0.204691	0.396371
SelectKBest_k=7_AdaBoost	7	0.829937	0.785177	2.81761	5.09511	2.3562	3.52495	7.93892	25.9601	0.253164	0.326764
SelectKBest_k=7_Bagging	7	0.943831	0.852	1.61929	4.22906	1.01305	2.64396	2.6221	17.885	0.114337	0.260745
SFS_k=7_LinearRegression	7	0.719679	0.823329	3.61746	4.62057	2.4684	2.97863	13.086	21.3497	0.242153	0.258321
SFS_k=7_Ridge	7	0.719401	0.82398	3.61926	4.61205	2.46957	2.98272	13.099	21.271	0.241706	0.258957
SFS_k=7_Lasso	7	0.625621	0.748445	4.18054	5.51353	2.74027	3.57432	17.4769	30.399	0.268736	0.314624
SFS_k=7_ElasticNet	7	0.58007	0.664768	4.42756	6.36482	2.83049	3.83704	19.6033	40.5109	0.26879	0.315771
SFS_k=7_BayesianRidge	7	0.718678	0.82477	3.62391	4.60169	2.47295	2.98603	13.1327	21.1755	0.241687	0.259857
SFS_k=7_HuberRegressor	7	0.708036	0.769424	3.69182	5.27862	2.41357	3.10359	13.6296	27.8638	0.243157	0.252986
SFS_k=7_RandomForest	7	0.961586	0.891848	1.33912	3.61518	0.802336	2.20624	1.79325	13.0695	0.092224	0.197912
SFS_k=7_GradientBoosting	7	0.980301	0.921232	0.958958	3.08523	0.765767	1.92663	0.919601	9.51866	0.085467	0.181019
SFS_k=7_KNeighbors	7	0.772733	0.823919	3.2572	4.61285	1.93941	2.81748	10.6093	21.2784	0.201039	0.259634
SFS_k=7_DecisionTree	7	0.998679	0.884513	0.248333	3.73577	0.042272	2.37588	0.061669	13.956	0.026167	0.244823
SFS_k=7_XGBoost	7	0.998678	0.882666	0.248383	3.76552	0.045546	2.24953	0.061694	14.1791	0.02617	0.223004
SFS_k=7_CatBoost	7	0.996018	0.907642	0.431136	3.3408	0.321286	1.74699	0.185878	11.1609	0.041011	0.173882
SFS_k=7_HistGradientBoosting	7	0.810303	0.752225	2.97582	5.47195	1.62947	2.91502	8.85551	29.9422	0.181648	0.247132
SFS_k=7_AdaBoost	7	0.874735	0.922887	2.4182	3.05266	1.96941	2.47773	5.84767	9.31871	0.218606	0.255904
SFS_k=7_Bagging	7	0.958452	0.910741	1.39268	3.28427	0.84191	2.11663	1.93957	10.7865	0.091586	0.199711
SBS_k=7_LinearRegression	7	0.716185	0.821733	3.63993	4.6414	2.56003	2.8592	13.2491	21.5426	0.244728	0.249879
SBS_k=7_Ridge	7	0.715489	0.82232	3.6444	4.63375	2.57104	2.86604	13.2816	21.4716	0.245726	0.252684
SBS_k=7_Lasso	7	0.601257	0.76415	4.31442	5.33864	2.89063	3.38061	18.6143	28.5011	0.284379	0.308315
SBS_k=7_ElasticNet	7	0.549966	0.675836	4.58352	6.25886	2.99762	3.65453	21.0086	39.1734	0.286063	0.310519
SBS_k=7_BayesianRidge	7	0.714902	0.822541	3.64816	4.63086	2.5771	2.87104	13.309	21.4449	0.246324	0.253803
SBS_k=7_HuberRegressor	7	0.68661	0.684865	3.82489	6.17108	2.50176	3.19367	14.6298	38.0823	0.242704	0.251541
SBS_k=7_RandomForest	7	0.963062	0.892223	1.31314	3.60892	0.804592	2.28871	1.72434	13.0243	0.09395	0.20439
SBS_k=7_GradientBoosting	7	0.982331	0.914741	0.908194	3.20985	0.716172	2.12732	0.824817	10.3031	0.083106	0.204173
SBS_k=7_KNeighbors	7	0.756224	0.815597	3.37343	4.72059	2.06804	2.88943	11.38	22.284	0.215938	0.249088
SBS_k=7_DecisionTree	7	0.998679	0.865591	0.248333	4.0302	0.042272	2.65539	0.061669	16.2425	0.026167	0.258072
SBS_k=7_XGBoost	7	0.998679	0.821245	0.248356	4.64774	0.044457	2.77554	0.061681	21.6015	0.026167	0.278246
SBS_k=7_CatBoost	7	0.995691	0.897458	0.448524	3.52017	0.334075	1.99046	0.201174	12.3916	0.043416	0.186564
SBS_k=7_HistGradientBoosting	7	0.778754	0.715901	3.21376	5.85933	1.71222	3.21746	10.3283	34.3318	0.192566	0.246268
SBS_k=7_AdaBoost	7	0.841691	0.870687	2.7185	3.95307	2.2953	2.80348	7.39025	15.6268	0.247857	0.271549
SBS_k=7_Bagging	7	0.959888	0.879107	1.3684	3.82221	0.84703	2.28798	1.87252	14.6093	0.099977	0.215462
GA_k=7_LinearRegression	7	0.712878	0.82568	3.66108	4.58972	2.49836	2.85647	13.4035	21.0656	0.249325	0.252307
GA_k=7_Ridge	7	0.712659	0.826515	3.66248	4.57872	2.49957	2.85313	13.4137	20.9647	0.24902	0.253289
GA_k=7_Lasso	7	0.639844	0.775238	4.10036	5.21164	2.67828	3.16154	16.8129	27.1612	0.26054	0.281554
GA_k=7_ElasticNet	7	0.59484	0.689869	4.349	6.12189	2.7867	3.50935	18.9138	37.4776	0.267326	0.289409
GA_k=7_BayesianRidge	7	0.711775	0.828034	3.66811	4.55863	2.509	2.8448	13.455	20.7811	0.249085	0.254787
GA_k=7_HuberRegressor	7	0.706784	0.816953	3.69973	4.70321	2.45791	2.89171	13.688	22.1202	0.248278	0.245917
GA_k=7_RandomForest	7	0.958016	0.86242	1.39996	4.07747	0.862942	2.34324	1.95989	16.6258	0.099013	0.211481
GA_k=7_GradientBoosting	7	0.980895	0.905578	0.944378	3.37793	0.753532	2.10994	0.89185	11.4104	0.085669	0.201507
GA_k=7_KNeighbors	7	0.779426	0.83818	3.20888	4.4221	1.90742	2.6006	10.2969	19.555	0.19142	0.21697
GA_k=7_DecisionTree	7	0.998679	0.903426	0.248333	3.41619	0.042272	2.30376	0.061669	11.6704	0.026167	0.216113
GA_k=7_XGBoost	7	0.998678	0.801673	0.248383	4.89558	0.045808	2.72391	0.061694	23.9667	0.02617	0.263315
GA_k=7_CatBoost	7	0.994519	0.873	0.505844	3.91756	0.388881	2.1703	0.255879	15.3473	0.047794	0.204175
GA_k=7_HistGradientBoosting	7	0.797361	0.624128	3.07565	6.73958	1.54268	3.3189	9.45964	45.422	0.171383	0.262653
GA_k=7_AdaBoost	7	0.860369	0.872253	2.55309	3.92906	2.15136	2.67023	6.51829	15.4375	0.226962	0.252784
GA_k=7_Bagging	7	0.950884	0.84525	1.51422	4.32443	0.907846	2.39305	2.29286	18.7007	0.100353	0.214179
